# Supplementary material for: Proteomic characterization of the pseudocapsule of clear cell renal cell carcinoma in VHL disease reveals a distinct microenvironment at the tumor boundary zone
Source: Neoplasia. 2025 Aug 5;68:101214. doi: 10.1016/j.neo.2025.101214 (PMC12446972; doi:10.1016/j.neo.2025.101214)
Supplement: Supplementary file 2 [file mmc2.xlsx]

## Sheet: README
README for Supplementary Table 1
This supplementary table contains X tabs as follows:
Tab 1: Clinical annotations
Notes:	Clinical characteristics of 130 ccRCC samples utilized for multi-variate analysis
Tab 2: limma_PC_vs._NAT used for Figure 1d
Notes:	Differentially regulated proteins between 45 pseudocapsule samples versus 31 NAT samples, unimputed dataset, max. 30% missing values in all 3 conditions
Tab 3: limma_PC_vs._tumor used for Figure 1d
Notes:	Differentially regulated proteins between 45 pseudocapsule samples versus 54 ccRCC samples, unimputed dataset, max. 30% missing values in all 3 conditions
Tab 4: GO-BP_PC vs. tumor & PC vs. NAT used for Figure 1e
Notes:	Gene Ontology - Biological processes differentially regulated in pseudocapsule versus NAT and tumor at the protein level (BH adjusted p-value < 0.05).
Tab 5: Protein clusters identified by co-expression analysis (Clust algorithm) used in Figure 2a
Tab 6: GO-BP_cluster 1 used for Figure 2a
Notes:	Gene Ontology - Biological processes represented in cluster 1 (BH adjusted p-value < 0.05).
Tab 7: GO-BP_cluster 2 used for Figure 2a
Notes:	Gene Ontology - Biological processes represented in cluster 2 (BH adjusted p-value < 0.05).
Tab 8: limma_PC_vs._NAT_imputed used for Figure 2c&d
Notes:	Differentially regulated proteins between 45 pseudocapsule samples versus 31 NAT samples, imputed dataset, max. 50% missing values in 1 condition
Tab 9: limma_tumor_vs._NAT_imputed used for Figure 2c&d
Notes:	Differentially regulated proteins between 54 tumor samples versus 31 NAT samples, imputed dataset, max. 50% missing values in 1 condition
Tab 10: limma_PC_size_correlation used for Figure 3d
Notes:	pseudocapsule proteins with positive and negative correlation with tumor size, max. 30% missing values
Tab 11: GO-BP_PC_size_correlation used for Figure 3e
Notes:	Gene Ontology - Biological processes in PC proteins with postive and negative correlation with tumor size (BH adjusted p-value < 0.05).
Tab 12: limma_tumor_vs._NAT
Notes:	Differentially regulated proteins between 54 tumor samples versus 31 NAT samples, unimputed dataset, max. 30% missing values in all 3 conditions
Tab 13: GO-BP_tumor_vs._NAT_up
Notes:	Gene Ontology - Biological processes upregulated in tumor versus NAT (BH adjusted p-value < 0.05).
Tab 14: GO-BP_tumor_vs._NAT_down
Notes:	Gene Ontology - Biological processes downregulated in tumor versus NAT (BH adjusted p-value < 0.05).
Tab 15: NAT_PC_tumor_mean_sd_cv
Notes:	Mean log2 abundance, standard deviation and coefficients of variants for NAT, PC, and tumor
Tab 16: PC_proteins_up_vs_tumor_and_NAT used for Fig. S2
Notes:	Proteins enriched in the PC vs. both tumor and NAT (imputed dataset, fold change > 1.5, BH adjusted p-value < 0.05)

## Sheet: Clinical_annotations
case_id	patient_id	tumor	PC	NAT	metachronous_tumors_y_n	primary/metachronous_tumor	sex_M/F	grade	side_right/left	biggest_tumor[cm]	stage	age_group
VHL001	P01	TF345_T	TF346_K		no	primary	M	G2	left	7.9	pT2a	< 30
VHL003	P02	TF347_T	TF348_K	TF349_N	yes	metachronous	M	G2	right	6.8	pT1b(m)	< 30
VHL004	P03	TF350_T	TF351_K	TF352_N	yes	metachronous	F	G2	left	7.9	rpT3a	< 30
VHL005	P04	TF353_T	TF354_K		no	primary	F	G2	left	3.6	pT1a(m)	< 30
VHL006	P05	TF356_T	TF357_K	TF358_N	yes	metachronous	M	G2	right	4.0	pT1a(m)	< 30
VHL007	P06	TF359_T	TF360_K		yes	metachronous	F	G2	right	3.9	pT1a(m)	< 30
VHL008	P07	TF362_T	TF363_K	TF364_N	no	primary	M	G2	right	3.9	pT1a(m)	< 30
VHL009	P08	TF365_T	TF366_K		no	primary	M	G2	left	6.2	pT1b(m)	< 30
VHL010	P09	TF368_T	TF369_K	TF370_N	no	primary	F	G2	n/a	2.0	pT1a	31-40
VHL013	P11	TF374_T		TF376_N	yes	metachronous	F	G2	right	3.0	rpT1a	31-40
VHL014	P12	TF377_T			no	primary	F	G1	left	4.2	pT1b	31-40
VHL016	P03	TF383_T			yes	primary	F	G2	left	6.0	pT3a(m)	31-40
VHL017	P14	TF386_T	TF387_K		no	primary	F	G1	left	4.4	pT1b(m)	31-40
VHL018	P15	TF389_T			yes	metachronous	M	G2	left	4.7	rpT1b(m)	31-40
VHL019	P02	TF392_T	TF393_K		yes	metachronous	M	G2	left	4.1	pT1b	31-40
VHL020	P16	TF394_T	TF395_K		yes	metachronous	F	G2	right	2.7	pT1a	31-40
VHL021	P17	TF396_T	TF397_K		yes	metachronous	F	G3	right	4.8	pT3a	31-40
VHL022	P06	TF399_T	TF400_K	TF401_N	yes	primary	F	G2	left	3.7	pT1a(m)	31-40
VHL023	P18	TF402_T	TF403_K	TF404_N	yes	metachronous	F	G2	left	4.5	pT1b	31-40
VHL024	P19	TF405_T	TF406_K	TF407_N	no	primary	F	G2	right	4.0	pT1a	31-40
VHL025	P17	TF408_T			yes	primary	F	G2	right	4.9	pT1b	31-40
VHL026	P05	TF411_T	TF412_K	TF413_N	yes	primary	M	G2	left	2.5	pT1a(m)	31-40
VHL027	P15	TF414_T	TF415_K	TF416_N	yes	metachronous	M	G3	right	7.8	pT2a	41-50
VHL028	P20	TF417_T	TF418_K	TF419_N	no	primary	F	G2	right	5.8	rpT3a	41-50
VHL029	P21	TF420_T	TF421_K		no	primary	M	G2	n/a	3.5	pT1a(m)	41-50
VHL030	P22	TF422_T	TF423_K	TF424_N	no	primary	M	G2	n/a	3.5	pT1a(m)	41-50
VHL031	P15	TF425_T			yes	primary	M	G2	left	4.0	pT1a(m)	41-50
VHL032	P23	TF428_T	TF429_K	TF430_N	no	primary	F	G2	left	3.5	pT1a(m)	41-50
VHL033	P24	TF431_T	TF432_K		yes	metachronous	F	G2	n/a	2.8	pT1a	41-50
VHL034	P25	TF433_T		TF435_N	yes	metachronous	M	G3	right	3.9	pT1a(m)	41-50
VHL035	P26	TF436_T	TF437_K	TF438_N	no	primary	F	G1	n/a	4.6	pT1b(m)	41-50
VHL036	P27	TF439_T	TF440_K	TF441_N	no	primary	M	G2	left	2.6	pT1a	41-50
VHL037	P28	TF442_T	TF443_K	TF444_N	no	primary	F	G2	left	3.9	pT1a(m)	41-50
VHL038	P11	TF445_T	TF446_K		yes	metachronous	F	G2	right	3.5	pT1a	51-60
VHL039	P29	TF448_T	TF449_K	TF450_N	yes	metachronous	M	G2	n/a	4.5	rpT1a(m)	51-60
VHL040	P30	TF451_T	TF452_K	TF453_N	no	primary	F	G1	right	5.3	pT1b	51-60
VHL041	P31		TF455_K		no	primary	F	G4	right	3.9	pT1a	51-60
VHL042	P32	TF456_T	TF457_K	TF458_N	no	primary	M	G1	left	2.5	pT1a(m)	51-60
VHL043	P13	TF459_T	TF460_K	TF461_N	yes	metachronous	F	G1	right	4.0	pT1b(m)	51-60
VHL044	P16	TF462_T	TF463_K		yes	metachronous	F	G2	right	3.8	pT1a(m)	51-60
VHL045	P18	TF464_T	TF465_K		yes	primary	F	G2	left	4.4	pT1b(m)	51-60
VHL046	P29	TF466_T	TF467_K	TF468_N	yes	primary	M	G2	right	3.8	pT1a(m)	51-60
VHL047	P18	TF469_T	TF470_K		yes	metachronous	F	G2	right	3.5	pT3a(m)	51-60
VHL048	P33	TF472_T		TF474_N	no	metachronous	F	G1	n/a	5.5	pT1b(m)	51-60
VHL049	P11	TF475_T	TF476_K	TF477_N	yes	metachronous	F	G1	n/a	5.0	pT1b(m)	51-60
VHL052	P34	TF478_T	TF479_K		no	metachronous	F	G2	n/a	2.5	pT1a (m)	51-60
VHL053	P02	TF481_T			yes	metachronous	M	G1	right	7.5	pT2a(m)	51-60
VHL054	P11	TF484_T	TF485_K	TF486_N	yes	metachronous	F	G2	right	4.5	pT1b(m)	51-60
VHL055	P35	TF487_T			no	primary	M	G2	right	3.2	pT1a(m)	51-60
VHL056	P25	TF490_T	TF491_K	TF492_N	yes	metachronous	M	G2	right	3.4	pT1(m)	51-60
VHL057	P25	TF493_T	TF494_K	TF495_N	yes	metachronous	M	G2	n/a	3.0	pT1a(m)	61-70
VHL058	P13	TF496_T	TF497_K	TF498_N	yes	primary	F	G2	n/a	2.9	pT1a(m)	61-70
VHL059	P36	TF499_T	TF500_K	TF501_N	no	metachronous	M	G2	left	3.8	pT1a(m)	61-70
VHL060	P02	TF502_T	TF503_K	TF504_N	yes	primary	M	G1	left	3.4	pT1a(m)	61-70
VHL061	P24	TF505_T	TF506_K		yes	primary	F	G1	left	3.7	pT1a	61-70

## Sheet: limma_PC_vs._NAT
protein_description	gene_id	change_direction	UNIPROT	logFC	AveExpr	t	P.Value	adj.P.Val	B
FAD dependent oxidoreductase domain containing 1	FOXRED1	down_regulated	Q96CU9	-1.6622	12.9706	-16.1889	2.1655e-30	7.00272e-27	58.509
NADH:ubiquinone oxidoreductase subunit A7	NDUFA7	down_regulated	O95182	-1.77225	14.5385	-15.1211	2.49473e-30	7.00272e-27	58.3626
NADH:ubiquinone oxidoreductase subunit B10	NDUFB10	down_regulated	O96000	-1.64819	16.6066	-14.603	4.30317e-29	8.05267e-26	55.5629
ATPase Na+/K+ transporting subunit beta 1	ATP1B1	down_regulated	P05026	-2.39581	17.7335	-14.1958	4.10975e-28	5.23838e-25	53.3301
NADH:ubiquinone oxidoreductase subunit B3	NDUFB3	down_regulated	O43676	-1.84629	15.5839	-14.1983	4.79988e-28	5.23838e-25	53.1873
ATPase Na+/K+ transporting subunit alpha 1	ATP1A1	down_regulated	P05023	-1.98273	18.6358	-14.1403	5.59855e-28	5.23838e-25	53.0281
galectin 1	LGALS1	up_regulated	P09382	1.37385	18.5031	14.0521	9.14788e-28	7.3366e-25	52.5581
phosphofructokinase, platelet	PFKP	up_regulated	Q01813	1.93827	19.2546	13.9727	1.4242e-27	9.99435e-25	52.1183
NADH:ubiquinone oxidoreductase subunit S4	NDUFS4	down_regulated	O43181	-1.67777	15.5108	-13.854	2.76357e-27	1.72386e-24	51.4601
enolase 2	ENO2	up_regulated	P09104	2.08664	16.8634	13.5529	1.494e-26	8.38731e-24	49.7999
NADH:ubiquinone oxidoreductase subunit B5	NDUFB5	down_regulated	O43674	-1.88936	15.3193	-13.6091	1.7349e-26	8.85432e-24	49.6547
thioredoxin reductase 2	TXNRD2	down_regulated	Q9NNW7	-1.65816	14.7741	-13.1817	1.20684e-25	5.3425e-23	47.7356
inter-alpha-trypsin inhibitor heavy chain 1	ITIH1	up_regulated	P19827	2.55292	18.9299	13.1773	1.23713e-25	5.3425e-23	47.7139
pleckstrin homology domain containing O2	PLEKHO2	up_regulated	Q8TD55	1.35394	14.8099	13.1312	1.60502e-25	6.43613e-23	47.455
glycogen phosphorylase L	PYGL	up_regulated	P06737	1.37502	17.9023	13.0434	2.63492e-25	9.86162e-23	46.9671
NADH:ubiquinone oxidoreductase complex assembly factor 4	NDUFAF4	down_regulated	Q9P032	-1.56858	14.2238	-13.3294	2.84243e-25	9.97338e-23	46.9151
sialic acid acetylesterase	SIAE	down_regulated	Q9HAT2	-1.52935	15.4627	-13.0053	3.26864e-25	1.07942e-22	46.754
nicotinamide N-methyltransferase	NNMT	up_regulated	P40261	2.9242	17.778	12.8759	8.91577e-25	2.78073e-22	45.7676
vimentin	VIM	up_regulated	P08670	0.988236	22.3209	12.6868	1.98413e-24	5.86257e-22	44.975
translocase of inner mitochondrial membrane domain containing 1	TIMMDC1	down_regulated	Q9NPL8	-1.27679	13.1169	-12.5125	6.05636e-24	1.70002e-21	43.8762
NADH:ubiquinone oxidoreductase subunit A9	NDUFA9	down_regulated	Q16795	-1.82782	16.0497	-12.4306	8.50282e-24	2.27309e-21	43.5387
NADH:ubiquinone oxidoreductase subunit A11	NDUFA11	down_regulated	Q86Y39	-1.77753	15.3211	-12.3534	1.68695e-23	4.30478e-21	42.8677
NADH:ubiquinone oxidoreductase core subunit S2	NDUFS2	down_regulated	O75306	-1.69283	16.0353	-12.3368	1.85191e-23	4.51581e-21	42.7756
leucine zipper and EF-hand containing transmembrane protein 1	LETM1	down_regulated	O95202	-1.35715	15.566	-12.2864	1.93052e-23	4.51581e-21	42.7293
integrin subunit alpha 5	ITGA5	up_regulated	P08648	1.4141	13.7081	12.2971	2.31697e-23	5.203e-21	42.5538
NADH:ubiquinone oxidoreductase core subunit S1	NDUFS1	down_regulated	P28331	-1.69492	16.8327	-12.2389	2.5308e-23	5.46458e-21	42.4621
NADH:ubiquinone oxidoreductase core subunit S3	NDUFS3	down_regulated	O75489	-1.64479	16.3729	-12.2287	2.68227e-23	5.57714e-21	42.4045
chondroitin sulfate proteoglycan 4	CSPG4	up_regulated	Q6UVK1	1.80059	14.3233	12.2176	3.21914e-23	6.45437e-21	42.2273
coiled-coil-helix-coiled-coil-helix domain containing 3	CHCHD3	down_regulated	Q9NX63	-1.10384	18.4001	-12.1784	3.57209e-23	6.91508e-21	42.122
NADH:ubiquinone oxidoreductase subunit A8	NDUFA8	down_regulated	P51970	-1.82805	14.6118	-12.238	6.02545e-23	1.12756e-20	41.6237
NADH:ubiquinone oxidoreductase subunit A5	NDUFA5	down_regulated	Q16718	-1.69071	14.5593	-12.0491	8.37477e-23	1.51664e-20	41.2835
carbonyl reductase 4	CBR4	down_regulated	Q8N4T8	-1.9414	14.4943	-12.0652	9.66091e-23	1.69489e-20	41.1482
nudix hydrolase 9	NUDT9	down_regulated	Q9BW91	-1.27328	12.3062	-12.6106	1.36236e-22	2.31766e-20	40.8608
protein phosphatase 1 regulatory subunit 18	PPP1R18	up_regulated	Q6NYC8	1.2254	14.4974	11.8621	2.16884e-22	3.58113e-20	40.3425
succinate dehydrogenase complex iron sulfur subunit B	SDHB	down_regulated	P21912	-1.76715	16.8276	-11.8478	2.35329e-22	3.77468e-20	40.2609
nicotinamide nucleotide transhydrogenase	NNT	down_regulated	Q13423	-1.56709	16.8046	-11.8146	2.84313e-22	4.4337e-20	40.0739
NADH:ubiquinone oxidoreductase subunit A10	NDUFA10	down_regulated	O95299	-1.755	15.691	-11.8227	3.03024e-22	4.59778e-20	40.0135
glutamic-oxaloacetic transaminase 2	GOT2	down_regulated	P00505	-1.39856	18.536	-11.7442	4.25117e-22	6.28055e-20	39.6776
niban apoptosis regulator 1	NIBAN1	up_regulated	Q9BZQ8	1.86215	15.0855	11.7276	4.67361e-22	6.72761e-20	39.5832
cytochrome c oxidase subunit II	COX2	down_regulated	P00403	-1.53899	19.0789	-11.7083	5.21719e-22	7.32233e-20	39.4749
succinate dehydrogenase complex flavoprotein subunit A	SDHA	down_regulated	P31040	-1.74055	17.2024	-11.6683	6.55533e-22	8.976e-20	39.2492
adenylate kinase 3	AK3	down_regulated	Q9UIJ7	-1.09258	17.6131	-11.6414	7.64716e-22	1.02217e-19	39.0978
procollagen-lysine,2-oxoglutarate 5-dioxygenase 3	PLOD3	up_regulated	O60568	1.02152	15.2563	11.6257	8.36408e-22	1.092e-19	39.0096
ornithine aminotransferase	OAT	down_regulated	P04181	-1.92434	14.6637	-11.6589	1.06395e-21	1.35446e-19	38.7847
SURF1 cytochrome c oxidase assembly factor	SURF1	down_regulated	Q15526	-1.39046	13.3996	-11.6553	1.08569e-21	1.35446e-19	38.7623
kinesin family member 13B	KIF13B	down_regulated	Q9NQT8	-1.03734	14.7171	-11.5624	1.20053e-21	1.46517e-19	38.6517
RAB31, member RAS oncogene family	RAB31	up_regulated	Q13636	1.40082	12.0183	11.9156	1.26219e-21	1.48637e-19	38.6483
ATP synthase peripheral stalk subunit d	ATP5PD	down_regulated	O75947	-1.33343	17.6872	-11.5525	1.27085e-21	1.48637e-19	38.5958
leucyl-tRNA synthetase 2, mitochondrial	LARS2	down_regulated	Q15031	-1.7515	14.1154	-11.6038	1.30232e-21	1.49209e-19	38.5792
cytochrome c oxidase subunit 5B	COX5B	down_regulated	P10606	-1.7825	17.3495	-11.5732	1.39136e-21	1.56222e-19	38.5112
pyruvate dehydrogenase E1 subunit alpha 1	PDHA1	down_regulated	P08559	-1.37854	17.9034	-11.5277	1.46437e-21	1.61195e-19	38.4561
cytochrome b5 reductase 1	CYB5R1	down_regulated	Q9UHQ9	-1.01954	17.0161	-11.5208	1.52275e-21	1.64398e-19	38.4186
NADH dehydrogenase subunit 5	ND5	down_regulated	P03915	-1.76993	13.424	-11.6038	1.61758e-21	1.71341e-19	38.3721
peptidase D	PEPD	down_regulated	P12955	-1.76872	16.2211	-11.4803	1.91964e-21	1.99572e-19	38.1901
Tu translation elongation factor, mitochondrial	TUFM	down_regulated	P49411	-1.32003	19.269	-11.469	2.04713e-21	2.08621e-19	38.1249
lactate dehydrogenase A	LDHA	up_regulated	P00338	1.00141	21.6171	11.4662	2.081e-21	2.08621e-19	38.1098
NADH:ubiquinone oxidoreductase subunit A2	NDUFA2	down_regulated	O43678	-1.65459	15.9384	-11.4853	2.29001e-21	2.22452e-19	38.0203
succinate-CoA ligase ADP-forming subunit beta	SUCLA2	down_regulated	Q9P2R7	-1.44884	16.3715	-11.4488	2.29822e-21	2.22452e-19	38.0107
ATP synthase membrane subunit g	ATP5MG	down_regulated	O75964	-1.4161	16.9497	-11.4187	2.72963e-21	2.59731e-19	37.8414
ubiquinol-cytochrome c reductase, Rieske iron-sulfur polypeptide 1	UQCRFS1	down_regulated	P47985	-1.52906	16.9996	-11.4224	4.02154e-21	3.76282e-19	37.4685
NADH:ubiquinone oxidoreductase subunit A12	NDUFA12	down_regulated	Q9UI09	-1.7855	15.2466	-11.352	4.41156e-21	4.05377e-19	37.3707
hydroxysteroid 17-beta dehydrogenase 8	HSD17B8	down_regulated	Q92506	-1.91673	15.7653	-11.3671	4.47691e-21	4.05377e-19	37.3589
PDZ and LIM domain 1	PDLIM1	up_regulated	O00151	1.18467	17.8469	11.3093	5.10118e-21	4.54572e-19	37.2265
NADH:ubiquinone oxidoreductase subunit B7	NDUFB7	down_regulated	P17568	-1.80482	14.5913	-11.6789	5.70372e-21	4.8901e-19	37.1725
NADH:ubiquinone oxidoreductase subunit A6	NDUFA6	down_regulated	P56556	-1.7721	16.4123	-11.2921	5.62838e-21	4.8901e-19	37.1275
dihydrolipoamide S-succinyltransferase	DLST	down_regulated	P36957	-1.33708	17.9094	-11.2884	5.74896e-21	4.8901e-19	37.1058
pyruvate dehydrogenase complex component X	PDHX	down_regulated	O00330	-1.35878	15.7451	-11.2664	6.51751e-21	5.38078e-19	36.9826
hydroxyacyl-CoA dehydrogenase	HADH	down_regulated	Q16836	-1.76828	17.2245	-11.2665	6.51451e-21	5.38078e-19	36.9822
retinol dehydrogenase 11	RDH11	down_regulated	Q8TC12	-1.17162	15.2559	-11.2396	7.59736e-21	6.15459e-19	36.8294
ATP synthase F1 subunit gamma	ATP5F1C	down_regulated	P36542	-1.36471	18.1778	-11.2379	7.67405e-21	6.15459e-19	36.8201
ATPase H+ transporting V1 subunit A	ATP6V1A	down_regulated	P38606	-1.40827	17.5072	-11.2109	8.95236e-21	7.07867e-19	36.6707
NDUFA4 mitochondrial complex associated	NDUFA4	down_regulated	O00483	-2.00029	15.4803	-11.2826	9.7774e-21	7.44207e-19	36.5947
thymidine phosphorylase	TYMP	up_regulated	P19971	1.88146	16.7096	11.1974	9.67025e-21	7.44207e-19	36.594
3-hydroxybutyrate dehydrogenase 2	BDH2	down_regulated	Q9BUT1	-1.44009	18.6058	-11.1949	9.80965e-21	7.44207e-19	36.581
ubiquinol-cytochrome c reductase binding protein	UQCRB	down_regulated	P14927	-1.64295	16.7239	-11.1824	1.05372e-20	7.88743e-19	36.5074
NADH:ubiquinone oxidoreductase subunit A13	NDUFA13	down_regulated	Q9P0J0	-1.66419	16.6664	-11.2094	1.09492e-20	8.08799e-19	36.4735
pentatricopeptide repeat domain 3	PTCD3	down_regulated	Q96EY7	-1.4573	14.1911	-11.1632	1.29315e-20	9.42822e-19	36.3073
NADH:ubiquinone oxidoreductase subunit B4	NDUFB4	down_regulated	O95168	-1.74434	17.0558	-11.1185	1.51838e-20	1.0823e-18	36.1452
NADH:ubiquinone oxidoreductase core subunit V1	NDUFV1	down_regulated	P49821	-1.61693	16.6293	-11.116	1.54028e-20	1.0823e-18	36.1313
NADH:ubiquinone oxidoreductase core subunit S7	NDUFS7	down_regulated	O75251	-1.62909	16.1939	-11.1301	1.56157e-20	1.0823e-18	36.1251
lactate dehydrogenase B	LDHB	down_regulated	P07195	-0.996202	20.4732	-11.1137	1.56067e-20	1.0823e-18	36.1228
mitochondrial ribosomal protein L22	MRPL22	down_regulated	Q9NWU5	-1.19627	14.4859	-11.1264	1.59489e-20	1.09191e-18	36.1033
acyl-CoA synthetase family member 2	ACSF2	down_regulated	Q96CM8	-3.13263	15.2913	-11.0996	1.69166e-20	1.14422e-18	36.0422
collagen beta(1-O)galactosyltransferase 1	COLGALT1	up_regulated	Q8NBJ5	1.20632	14.8885	11.091	1.77634e-20	1.18719e-18	35.9927
ankyrin 3	ANK3	down_regulated	Q12955	-1.41358	14.8964	-11.088	1.80712e-20	1.19355e-18	35.9754
ubiquinol-cytochrome c reductase core protein 2	UQCRC2	down_regulated	P22695	-1.62626	17.3925	-11.0805	1.88718e-20	1.23193e-18	35.932
3-hydroxyisobutyrate dehydrogenase	HIBADH	down_regulated	P31937	-1.7804	16.7986	-11.0774	1.92095e-20	1.23957e-18	35.9172
cingulin	CGN	down_regulated	Q9P2M7	-1.26836	13.0946	-11.2474	2.00394e-20	1.27842e-18	35.9044
melanoma cell adhesion molecule	MCAM	up_regulated	P43121	1.77583	16.4901	11.0375	2.41216e-20	1.52156e-18	35.6893
NADH:ubiquinone oxidoreductase subunit C2	NDUFC2	down_regulated	O95298	-1.78645	14.3293	-11.2332	2.68781e-20	1.6766e-18	35.6191
aminoadipate-semialdehyde synthase	AASS	down_regulated	Q9UDR5	-1.71843	14.0546	-11.043	3.09325e-20	1.9083e-18	35.4524
protein kinase C and casein kinase substrate in neurons 2	PACSIN2	down_regulated	Q9UNF0	-0.616137	16.0482	-10.9768	3.41378e-20	2.08315e-18	35.3507
Rho GTPase activating protein 1	ARHGAP1	up_regulated	Q07960	1.10774	17.8039	10.939	4.23505e-20	2.55651e-18	35.1399
NADH dehydrogenase subunit 4	ND4	down_regulated	P03905	-1.72168	14.8744	-11.0438	5.00723e-20	2.99049e-18	34.9946
LLGL scribble cell polarity complex component 2	LLGL2	down_regulated	Q6P1M3	-1.59655	14.0289	-10.9668	5.22269e-20	3.05419e-18	34.9393
ATP synthase peripheral stalk-membrane subunit b	ATP5PB	down_regulated	P24539	-1.43315	17.5756	-10.904	5.17519e-20	3.05419e-18	34.9387
mitochondrial ribosomal protein L4	MRPL4	down_regulated	Q9BYD3	-1.25827	13.6929	-10.9646	5.28713e-20	3.06e-18	34.9276
mitochondrial ribosomal protein L43	MRPL43	down_regulated	Q8N983	-1.19247	14.0882	-10.894	5.47909e-20	3.13874e-18	34.8788
SPRY domain containing 4	SPRYD4	down_regulated	Q8WW59	-1.54598	14.8837	-10.8868	5.70797e-20	3.23682e-18	34.8399
SH3 domain containing GRB2 like, endophilin B1	SH3GLB1	no_significant_change	Q9Y371	0.500929	15.7427	10.8497	7.05782e-20	3.96226e-18	34.6344
ATPase H+ transporting V1 subunit H	ATP6V1H	down_regulated	Q9UI12	-1.53856	16.3114	-10.8468	7.17495e-20	3.98814e-18	34.6143
mitochondrial ribosomal protein S36	MRPS36	down_regulated	P82909	-1.38995	15.7467	-10.8307	7.86563e-20	4.32918e-18	34.5258
ATP synthase F1 subunit alpha	ATP5F1A	down_regulated	P25705	-1.04182	20.5166	-10.8085	8.92803e-20	4.86621e-18	34.4007
X-prolyl aminopeptidase 3	XPNPEP3	down_regulated	Q9NQH7	-1.58175	13.5181	-10.8854	9.06052e-20	4.89094e-18	34.3998
huntingtin interacting protein 1 related	HIP1R	down_regulated	O75146	-1.15204	14.4165	-10.7931	9.75105e-20	5.21356e-18	34.3122
NADH:ubiquinone oxidoreductase subunit A3	NDUFA3	down_regulated	O95167	-1.73279	13.7907	-10.9244	1.06964e-19	5.66507e-18	34.2459
acyl-CoA thioesterase 11	ACOT11	down_regulated	Q8WXI4	-1.83086	12.9334	-11.2538	1.10937e-19	5.82058e-18	34.2681
solute carrier family 25 member 6	SLC25A6	down_regulated	P12236	-1.26637	17.1234	-10.8117	1.14275e-19	5.94018e-18	34.162
isoleucyl-tRNA synthetase 2, mitochondrial	IARS2	down_regulated	Q9NSE4	-1.09024	16.0227	-10.761	1.17112e-19	6.03182e-18	34.1302
apolipoprotein O	APOO	down_regulated	Q9BUR5	-1.66005	15.7892	-10.7584	1.29569e-19	6.61274e-18	34.0302
death associated protein 3	DAP3	down_regulated	P51398	-1.41788	13.9921	-10.8196	1.3104e-19	6.62756e-18	34.0323
methylmalonyl-CoA mutase	MMUT	down_regulated	P22033	-1.60637	15.1108	-10.7362	1.34978e-19	6.76579e-18	33.9899
mitochondrial amidoxime reducing component 2	MTARC2	down_regulated	Q969Z3	-2.18453	16.8121	-10.7339	1.48964e-19	7.40072e-18	33.898
AFG3 like matrix AAA peptidase subunit 2	AFG3L2	down_regulated	Q9Y4W6	-1.24888	15.8162	-10.6859	1.79942e-19	8.86136e-18	33.706
ATP synthase F1 subunit beta	ATP5F1B	down_regulated	P06576	-1.09309	20.3336	-10.679	1.87088e-19	9.13315e-18	33.6697
succinate-CoA ligase GDP-forming subunit beta	SUCLG2	down_regulated	Q96I99	-2.25281	16.9253	-10.6479	2.23466e-19	1.0815e-17	33.4924
dihydrolipoamide branched chain transacylase E2	DBT	down_regulated	P11182	-1.66628	16.1085	-10.6458	2.26147e-19	1.08512e-17	33.481
mitochondrial ribosomal protein L1	MRPL1	down_regulated	Q9BYD6	-1.26547	13.7495	-10.7648	2.34859e-19	1.11737e-17	33.4675
3-hydroxy-3-methylglutaryl-CoA lyase	HMGCL	down_regulated	P35914	-1.8614	15.9506	-10.6312	2.45863e-19	1.1599e-17	33.3976
SAMM50 sorting and assembly machinery component	SAMM50	down_regulated	Q9Y512	-1.1866	15.5459	-10.6387	2.5614e-19	1.19831e-17	33.3632
ATP synthase membrane subunit e	ATP5ME	down_regulated	P56385	-1.27696	17.6432	-10.6116	2.74949e-19	1.27567e-17	33.2881
trimethyllysine hydroxylase, epsilon	TMLHE	down_regulated	Q9NVH6	-1.33736	13.9849	-10.7305	2.83937e-19	1.30658e-17	33.287
aldehyde dehydrogenase 9 family member A1	ALDH9A1	down_regulated	P49189	-0.969181	17.5552	-10.5862	3.17827e-19	1.45063e-17	33.1535
acyl-CoA dehydrogenase family member 8	ACAD8	down_regulated	Q9UKU7	-1.97739	15.2092	-10.6273	3.23755e-19	1.46578e-17	33.1322
von Willebrand factor	VWF	up_regulated	P04275	1.9336	16.2124	10.5663	3.56072e-19	1.59919e-17	33.0314
NADH dehydrogenase subunit 2	ND2	down_regulated	P03891	-1.77762	14.6538	-10.8707	3.60225e-19	1.605e-17	33.0866
NADH:ubiquinone oxidoreductase core subunit V2	NDUFV2	down_regulated	P19404	-1.79273	16.326	-10.5455	4.35227e-19	1.92391e-17	32.8365
cadherin 16	CDH16	down_regulated	O75309	-2.50299	15.1658	-10.6185	4.82606e-19	2.11668e-17	32.7554
sorbin and SH3 domain containing 1	SORBS1	up_regulated	Q9BX66	1.40917	16.182	10.4993	5.21954e-19	2.27151e-17	32.6612
sulfite oxidase	SUOX	down_regulated	P51687	-2.35795	15.1657	-10.5245	5.32528e-19	2.2997e-17	32.6384
solute carrier family 25 member 5	SLC25A5	down_regulated	P05141	-1.48889	19.9281	-10.4717	6.11132e-19	2.6115e-17	32.4996
solute carrier family 25 member 11	SLC25A11	down_regulated	Q02978	-1.35123	17.6508	-10.4708	6.14033e-19	2.6115e-17	32.4927
acyl-CoA synthetase short chain family member 1	ACSS1	down_regulated	Q9NUB1	-1.76054	15.0147	-10.4541	6.75543e-19	2.8515e-17	32.4014
transforming growth factor beta regulator 4	TBRG4	down_regulated	Q969Z0	-1.50512	13.528	-10.5565	7.44383e-19	3.11863e-17	32.3306
caveolae associated protein 3	CAVIN3	up_regulated	Q969G5	1.90856	17.5125	10.4347	7.54582e-19	3.13794e-17	32.2902
mitochondrial ribosomal protein S10	MRPS10	down_regulated	P82664	-1.45121	13.4831	-10.5909	8.08975e-19	3.31502e-17	32.256
aconitase 1	ACO1	down_regulated	P21399	-1.67352	16.7939	-10.4229	8.07308e-19	3.31502e-17	32.2264
sideroflexin 2	SFXN2	down_regulated	Q96NB2	-2.83092	14.7882	-10.4433	8.43384e-19	3.43098e-17	32.1911
mitochondrial ribosomal protein S33	MRPS33	down_regulated	Q9Y291	-1.35397	13.7011	-10.529	8.66865e-19	3.50114e-17	32.1772
F11 receptor	F11R	down_regulated	Q9Y624	-0.700287	14.5378	-10.4089	8.74104e-19	3.50516e-17	32.1452
solute carrier family 30 member 9	SLC30A9	down_regulated	Q6PML9	-1.22626	13.664	-10.3995	9.97822e-19	3.96875e-17	32.0211
NADH:ubiquinone oxidoreductase subunit S5	NDUFS5	down_regulated	O43920	-1.57581	15.6374	-10.4402	1.01092e-18	3.96875e-17	32.0148
NADH:ubiquinone oxidoreductase subunit B11	NDUFB11	down_regulated	Q9NX14	-1.5844	16.33	-10.3836	1.01009e-18	3.96875e-17	32.0052
NFS1 cysteine desulfurase	NFS1	down_regulated	Q9Y697	-1.23637	14.2258	-10.3655	1.11944e-18	4.36428e-17	31.8997
solute carrier family 3 member 2	SLC3A2	down_regulated	P08195	-2.44405	15.2332	-10.3633	1.13359e-18	4.38893e-17	31.8916
inner membrane mitochondrial protein	IMMT	down_regulated	Q16891	-1.11024	17.4142	-10.3538	1.19681e-18	4.602e-17	31.8334
myosin VI	MYO6	down_regulated	Q9UM54	-1.21989	16.428	-10.3428	1.27408e-18	4.86577e-17	31.7727
cadherin 13	CDH13	up_regulated	P55290	1.65561	16.6395	10.3414	1.28474e-18	4.87331e-17	31.7675
NADH:ubiquinone oxidoreductase core subunit S8	NDUFS8	down_regulated	O00217	-1.76488	15.9496	-10.389	1.34779e-18	5.0782e-17	31.734
methylcrotonyl-CoA carboxylase subunit 1	MCCC1	down_regulated	Q96RQ3	-2.03912	15.283	-10.324	1.41823e-18	5.30794e-17	31.6695
ferrochelatase	FECH	down_regulated	P22830	-1.80401	15.4219	-10.3226	1.42994e-18	5.31634e-17	31.6646
propionyl-CoA carboxylase subunit beta	PCCB	down_regulated	P05166	-2.26589	16.5516	-10.3212	1.44117e-18	5.32284e-17	31.6507
mitochondrial ribosomal protein L12	MRPL12	down_regulated	P52815	-1.33884	14.475	-10.272	1.90806e-18	6.95576e-17	31.3802
oxoglutarate dehydrogenase	OGDH	down_regulated	Q02218	-1.34565	18.0211	-10.2727	1.89976e-18	6.95576e-17	31.3779
hydroxysteroid dehydrogenase like 2	HSDL2	down_regulated	Q6YN16	-1.63736	16.9576	-10.2704	1.92551e-18	6.97407e-17	31.3641
ATP binding cassette subfamily B member 8	ABCB8	down_regulated	Q9NUT2	-1.76466	13.4916	-10.3793	2.1624e-18	7.78187e-17	31.2738
proteasome 20S subunit beta 9	PSMB9	up_regulated	P28065	1.19272	16.8052	10.24	2.28878e-18	8.18421e-17	31.193
malonyl-CoA-acyl carrier protein transacylase	MCAT	down_regulated	Q8IVS2	-1.83016	12.8302	-10.3054	2.33591e-18	8.29988e-17	31.1925
cytochrome c oxidase subunit 7A2	COX7A2	down_regulated	P14406	-1.80665	17.1017	-10.2475	2.36562e-18	8.35257e-17	31.1635
abhydrolase domain containing 10, depalmitoylase	ABHD10	down_regulated	Q9NUJ1	-1.42624	15.6379	-10.2314	2.59289e-18	9.09779e-17	31.0758
succinate-CoA ligase GDP/ADP-forming subunit alpha	SUCLG1	down_regulated	P53597	-1.94736	16.5437	-10.21	2.71518e-18	9.43892e-17	31.0283
propionyl-CoA carboxylase subunit alpha	PCCA	down_regulated	P05165	-1.99721	17.7623	-10.2095	2.72374e-18	9.43892e-17	31.0227
AU RNA binding methylglutaconyl-CoA hydratase	AUH	down_regulated	Q13825	-2.22655	16.0329	-10.2188	2.78477e-18	9.59124e-17	31.0021
NHERF family PDZ scaffold protein 1	NHERF1	down_regulated	O14745	-1.98348	18.1997	-10.1999	2.87714e-18	9.8042e-17	30.9758
plectin	PLEC	up_regulated	Q15149	0.715368	18.8775	10.1996	2.88154e-18	9.8042e-17	30.9712
glycerol-3-phosphate dehydrogenase 1 like	GPD1L	down_regulated	Q8N335	-1.0359	15.8377	-10.2029	3.04772e-18	1.03072e-16	30.9151
phospholipase C like 1 (inactive)	PLCL1	down_regulated	Q15111	-0.946118	12.4116	-10.347	3.07034e-18	1.03215e-16	30.9397
BCS1 homolog, ubiquinol-cytochrome c reductase complex chaperone	BCS1L	down_regulated	Q9Y276	-1.25685	14.013	-10.2105	3.14909e-18	1.05232e-16	30.8856
NADH:ubiquinone oxidoreductase subunit B8	NDUFB8	down_regulated	O95169	-1.67339	14.5863	-10.2726	3.30051e-18	1.0964e-16	30.8578
paralemmin 3	PALM3	down_regulated	A6NDB9	-2.07418	13.9504	-10.3003	3.34341e-18	1.10411e-16	30.8495
caveolin 1	CAV1	up_regulated	Q03135	1.54859	16.5493	10.1749	3.57159e-18	1.17257e-16	30.769
cordon-bleu WH2 repeat protein	COBL	down_regulated	O75128	-1.30893	12.4889	-10.3314	3.64993e-18	1.19058e-16	30.7756
NADH:ubiquinone oxidoreductase subunit B9	NDUFB9	down_regulated	Q9Y6M9	-1.6158	14.364	-10.239	3.66887e-18	1.19058e-16	30.7538
caveolae associated protein 1	CAVIN1	up_regulated	Q6NZI2	1.66168	18.8668	10.1454	3.92327e-18	1.26582e-16	30.666
solute carrier family 16 member 3	SLC16A3	up_regulated	O15427	1.69991	14.5513	10.1913	4.09087e-18	1.31235e-16	30.645
protein phosphatase 1 regulatory subunit 13 like	PPP1R13L	up_regulated	Q8WUF5	1.16259	14.2481	10.1499	4.11647e-18	1.31265e-16	30.621
BAR/IMD domain containing adaptor protein 2	BAIAP2	down_regulated	Q9UQB8	-1.69423	13.2625	-10.162	4.14198e-18	1.31265e-16	30.6123
electron transfer flavoprotein subunit beta	ETFB	down_regulated	P38117	-1.62099	18.4037	-10.135	4.16195e-18	1.31265e-16	30.6051
mitochondrial ribosomal protein S27	MRPS27	down_regulated	Q92552	-1.41504	13.7554	-10.1581	4.23481e-18	1.32817e-16	30.5923
NADH:ubiquinone oxidoreductase complex assembly factor 2	NDUFAF2	down_regulated	Q8N183	-1.28487	13.1352	-10.2142	4.56417e-18	1.42352e-16	30.5332
ATPase H+ transporting V1 subunit B2	ATP6V1B2	down_regulated	P21281	-1.37688	17.4814	-10.1158	4.64381e-18	1.44035e-16	30.5035
peptidase, mitochondrial processing subunit beta	PMPCB	down_regulated	O75439	-1.15352	15.1101	-10.1225	4.80961e-18	1.48358e-16	30.4642
coiled-coil domain containing 51	CCDC51	down_regulated	Q96ER9	-1.48861	12.9712	-10.4852	5.12026e-18	1.57077e-16	30.4885
ATPase H+ transporting V1 subunit E1	ATP6V1E1	down_regulated	P36543	-1.32086	17.0917	-10.0815	5.64288e-18	1.72169e-16	30.3097
SAC1 like phosphatidylinositide phosphatase	SACM1L	down_regulated	Q9NTJ5	-0.672755	15.7939	-10.0761	5.81849e-18	1.7549e-16	30.2835
hydroxysteroid 17-beta dehydrogenase 10	HSD17B10	down_regulated	Q99714	-1.099	17.1181	-10.0764	5.80758e-18	1.7549e-16	30.2763
ATP synthase peripheral stalk subunit OSCP	ATP5PO	down_regulated	P48047	-1.258	18.1843	-10.0753	5.84549e-18	1.7549e-16	30.2708
glutathione S-transferase zeta 1	GSTZ1	down_regulated	O43708	-1.40906	13.8145	-10.1345	6.07571e-18	1.81431e-16	30.2468
citramalyl-CoA lyase	CLYBL	down_regulated	Q8N0X4	-2.06932	15.2055	-10.1053	6.14969e-18	1.82668e-16	30.2272
heat shock protein family D (Hsp60) member 1	HSPD1	down_regulated	P10809	-1.5035	19.279	-10.0544	6.58264e-18	1.945e-16	30.153
FERM, ARH/RhoGEF and pleckstrin domain protein 2	FARP2	down_regulated	O94887	-0.773324	11.5764	-10.3302	6.97005e-18	2.02745e-16	30.1614
mitochondrial ribosomal protein S18B	MRPS18B	down_regulated	Q9Y676	-1.47187	13.2416	-10.1105	6.94845e-18	2.02745e-16	30.1109
isovaleryl-CoA dehydrogenase	IVD	down_regulated	P26440	-1.61671	16.9176	-10.0444	6.96906e-18	2.02745e-16	30.095
adaptor related protein complex 1 subunit sigma 2	AP1S2	up_regulated	P56377	0.944549	14.5628	10.121	7.08145e-18	2.04924e-16	30.1155
LIM and SH3 protein 1	LASP1	up_regulated	Q14847	0.93596	19.0708	10.0247	7.79427e-18	2.24395e-16	29.9926
NUBP iron-sulfur cluster assembly factor, mitochondrial	NUBPL	down_regulated	Q8TB37	-1.55135	13.0225	-10.1982	8.20743e-18	2.35084e-16	29.9778
mitochondrial intermediate peptidase	MIPEP	down_regulated	Q99797	-1.42255	13.698	-10.0605	8.52128e-18	2.42424e-16	29.9099
L-2-hydroxyglutarate dehydrogenase	L2HGDH	down_regulated	Q9H9P8	-1.93182	13.9571	-10.0467	8.55005e-18	2.42424e-16	29.9021
2,4-dienoyl-CoA reductase 1	DECR1	down_regulated	Q16698	-1.64316	17.8914	-10.0026	8.83693e-18	2.49299e-16	29.8643
mitochondrial ribosomal protein L39	MRPL39	down_regulated	Q9NYK5	-1.36393	13.2138	-10.1461	9.20873e-18	2.57203e-16	29.8603
talin 1	TLN1	up_regulated	Q9Y490	0.694183	18.4378	9.99618	9.16546e-18	2.57203e-16	29.8345
mitochondrial calcium uniporter regulator 1	MCUR1	down_regulated	Q96AQ8	-1.39502	12.3517	-10.2053	9.40204e-18	2.61302e-16	29.8517
6-phosphofructo-2-kinase/fructose-2,6-biphosphatase 2	PFKFB2	down_regulated	O60825	-1.59574	13.7081	-10.0934	9.64959e-18	2.64258e-16	29.7967
voltage dependent anion channel 2	VDAC2	down_regulated	P45880	-0.922088	17.7351	-9.98812	9.59512e-18	2.64258e-16	29.7813
methylcrotonyl-CoA carboxylase subunit 2	MCCC2	down_regulated	Q9HCC0	-2.03038	16.9578	-9.98788	9.60849e-18	2.64258e-16	29.7809
mitochondrial ribosomal protein S23	MRPS23	down_regulated	Q9Y3D9	-1.34525	14.7833	-10.0219	9.8312e-18	2.67924e-16	29.7691
acyl-CoA synthetase short chain family member 3	ACSS3	down_regulated	Q9H6R3	-1.85375	14.9764	-10.0046	1.00789e-17	2.73348e-16	29.7364
annexin A1	ANXA1	up_regulated	P04083	1.50578	19.2294	9.94038	1.25847e-17	3.39665e-16	29.5112
quinoid dihydropteridine reductase	QDPR	down_regulated	P09417	-1.33703	17.3078	-9.93415	1.30379e-17	3.50214e-16	29.4866
acyl-CoA synthetase medium chain family member 3	ACSM3	down_regulated	Q53FZ2	-2.49479	13.9393	-10.0675	1.41475e-17	3.78211e-16	29.4398
ferredoxin 1	FDX1	down_regulated	P10109	-1.64897	15.0206	-10.0719	1.4984e-17	3.98675e-16	29.3888
mitochondrial ribosomal protein S7	MRPS7	down_regulated	Q9Y2R9	-1.54196	13.4623	-9.94161	1.54405e-17	4.08883e-16	29.3169
GADD45G interacting protein 1	GADD45GIP1	down_regulated	Q8TAE8	-1.17411	13.2054	-9.93297	1.62092e-17	4.27223e-16	29.2748
DnaJ heat shock protein family (Hsp40) member A3	DNAJA3	down_regulated	Q96EY1	-1.17183	14.1809	-9.95215	1.68292e-17	4.37403e-16	29.2426
SAM and HD domain containing deoxynucleoside triphosphate triphosphohydrolase 1	SAMHD1	up_regulated	Q9Y3Z3	1.27359	16.9342	9.89013	1.67389e-17	4.37403e-16	29.2377
triokinase and FMN cyclase	TKFC	down_regulated	Q3LXA3	-2.10294	17.1948	-9.88926	1.68218e-17	4.37403e-16	29.2309
cytochrome c oxidase assembly factor 6	COA6	down_regulated	Q5JTJ3	-1.47021	14.4836	-10.0291	1.74464e-17	4.51355e-16	29.2289
clathrin interactor 1	CLINT1	down_regulated	Q14677	-0.659576	15.5765	-9.88036	1.76938e-17	4.55656e-16	29.1776
ATP synthase membrane subunit f	ATP5MF	down_regulated	P56134	-1.39015	18.0816	-9.88928	1.80168e-17	4.60621e-16	29.1669
mitochondrial carrier 2	MTCH2	down_regulated	Q9Y6C9	-1.73137	17.0443	-9.88895	1.80507e-17	4.60621e-16	29.16
mitochondrial ribosomal protein S22	MRPS22	down_regulated	P82650	-1.39776	14.2458	-9.91454	1.9311e-17	4.90553e-16	29.1002
myeloid associated differentiation marker	MYADM	up_regulated	Q96S97	1.29556	16.6722	9.87354	1.96945e-17	4.98041e-16	29.0757
mitochondrial ribosomal protein S35	MRPS35	down_regulated	P82673	-1.43801	14.2265	-10.2881	2.13636e-17	5.37826e-16	29.0996
ankyrin 2	ANK2	down_regulated	Q01484	-1.27042	14.6176	-9.88462	2.28323e-17	5.69692e-16	28.947
methionyl-tRNA synthetase 1	MARS1	down_regulated	P56192	-0.644167	15.4047	-9.8359	2.27702e-17	5.69692e-16	28.929
microtubule associated protein 1B	MAP1B	up_regulated	P46821	1.52182	14.8792	9.82585	2.41056e-17	5.98801e-16	28.8698
mitochondrial ribosomal protein S31	MRPS31	down_regulated	Q92665	-1.51572	13.9979	-9.89437	2.49846e-17	6.179e-16	28.862
fascin actin-bundling protein 1	FSCN1	up_regulated	Q16658	0.838405	17.6914	9.81405	2.57735e-17	6.32623e-16	28.8087
aconitase 2	ACO2	down_regulated	Q99798	-1.47292	18.9515	-9.81384	2.58053e-17	6.32623e-16	28.8044
cytochrome c oxidase subunit 4I1	COX4I1	down_regulated	P13073	-1.57528	17.8954	-9.80571	2.7022e-17	6.59571e-16	28.7601
isocitrate dehydrogenase (NADP(+)) 2	IDH2	down_regulated	P48735	-1.58901	19.6728	-9.79858	2.81368e-17	6.83809e-16	28.7243
ilvB acetolactate synthase like	ILVBL	down_regulated	A1L0T0	-1.07684	15.159	-9.79651	2.8469e-17	6.86432e-16	28.7089
ATPase H+ transporting V1 subunit D	ATP6V1D	down_regulated	Q9Y5K8	-1.4648	15.457	-9.80824	2.84893e-17	6.86432e-16	28.7081
mitochondrial ribosomal protein L37	MRPL37	down_regulated	Q9BZE1	-1.16895	13.6554	-9.81247	2.97732e-17	7.14302e-16	28.6681
serpin family H member 1	SERPINH1	up_regulated	P50454	1.04486	17.8628	9.78351	3.06457e-17	7.32107e-16	28.6402
acyl-CoA dehydrogenase family member 10	ACAD10	down_regulated	Q6JQN1	-1.97267	13.8497	-10.0575	3.22096e-17	7.6008e-16	28.6571
glutaminyl-tRNA synthetase 1	QARS1	down_regulated	P47897	-0.629553	15.9079	-9.7759	3.19975e-17	7.6008e-16	28.5946
translocase of inner mitochondrial membrane 50	TIMM50	down_regulated	Q3ZCQ8	-0.925609	13.8885	-9.77466	3.22228e-17	7.6008e-16	28.5837
caseinolytic mitochondrial matrix peptidase chaperone subunit B	CLPB	down_regulated	Q9H078	-1.20526	14.9807	-9.76933	3.3212e-17	7.80135e-16	28.5592
heat shock protein family E (Hsp10) member 1	HSPE1	down_regulated	P61604	-1.41887	18.9684	-9.76653	3.37415e-17	7.8927e-16	28.5401
hematopoietic cell-specific Lyn substrate 1	HCLS1	up_regulated	P14317	1.40331	15.2943	9.7579	3.54333e-17	8.25405e-16	28.4997
mitochondrial ribosomal protein L9	MRPL9	down_regulated	Q9BYD2	-1.34507	13.5531	-9.76553	3.87807e-17	8.95945e-16	28.4127
acyl-CoA dehydrogenase medium chain	ACADM	down_regulated	P11310	-2.1007	18.0157	-9.74221	3.87276e-17	8.95945e-16	28.4006
fibulin 2	FBLN2	up_regulated	P98095	2.33787	15.6912	9.72835	4.18919e-17	9.63858e-16	28.3286
myosin IXB	MYO9B	up_regulated	Q13459	0.91973	13.7742	9.72302	4.31751e-17	9.89328e-16	28.3002
acyl-CoA synthetase family member 3	ACSF3	down_regulated	Q4G176	-1.51904	14.1852	-9.72145	4.35613e-17	9.94119e-16	28.2865
aldehyde dehydrogenase 7 family member A1	ALDH7A1	down_regulated	P49419	-1.47249	17.8845	-9.71382	4.54839e-17	1.02962e-15	28.2508
caseinolytic mitochondrial matrix peptidase chaperone subunit X	CLPX	down_regulated	O76031	-1.31988	13.0684	-9.72566	4.54193e-17	1.02962e-15	28.2479
gamma-glutamyl hydrolase	GGH	down_regulated	Q92820	-2.19051	14.7065	-9.77806	4.76779e-17	1.06639e-15	28.2157
2',3'-cyclic nucleotide 3' phosphodiesterase	CNP	down_regulated	P09543	-0.895514	16.1172	-9.70614	4.75054e-17	1.06639e-15	28.2113
centrosomal protein 170	CEP170	up_regulated	Q5SW79	0.964938	12.9533	9.7289	4.7658e-17	1.06639e-15	28.2104
aarF domain containing kinase 5	ADCK5	down_regulated	Q3MIX3	-1.22757	11.0621	-10.0279	4.94689e-17	1.10206e-15	28.2516
discs large MAGUK scaffold protein 1	DLG1	down_regulated	Q12959	-0.799773	14.6681	-9.69296	5.11869e-17	1.13582e-15	28.1321
myosin IC	MYO1C	up_regulated	O00159	0.693729	17.9277	9.69096	5.17701e-17	1.1438e-15	28.1275
GIT ArfGAP 2	GIT2	up_regulated	Q14161	0.678013	14.3407	9.69033	5.19539e-17	1.1438e-15	28.1155
SPG7 matrix AAA peptidase subunit, paraplegin	SPG7	down_regulated	Q9UQ90	-1.41863	13.2494	-9.70988	5.30429e-17	1.16321e-15	28.0965
dihydrolipoamide dehydrogenase	DLD	down_regulated	P09622	-1.50521	17.1657	-9.68099	5.47753e-17	1.19653e-15	28.0601
carnitine O-acetyltransferase	CRAT	down_regulated	P43155	-1.72373	15.6918	-9.67956	5.522e-17	1.20157e-15	28.0566
von Willebrand factor A domain containing 8	VWA8	down_regulated	A3KMH1	-1.83964	13.9551	-9.67094	5.79805e-17	1.25677e-15	28.0022
coenzyme Q5, methyltransferase	COQ5	down_regulated	Q5HYK3	-1.52251	13.47	-9.68055	6.25548e-17	1.3507e-15	27.9394
argininosuccinate lyase	ASL	down_regulated	P04424	-1.21234	16.0747	-9.65149	6.47277e-17	1.38695e-15	27.9121
acetyl-CoA acetyltransferase 1	ACAT1	down_regulated	P24752	-1.92773	18.7465	-9.65154	6.47086e-17	1.38695e-15	27.9005
prohibitin 2	PHB2	down_regulated	Q99623	-0.874136	18.5673	-9.64979	6.53531e-17	1.39503e-15	27.8816
electron transfer flavoprotein dehydrogenase	ETFDH	down_regulated	Q16134	-1.87954	15.9857	-9.64598	6.67755e-17	1.41999e-15	27.8664
ATPase H+ transporting V1 subunit G1	ATP6V1G1	down_regulated	O75348	-1.41087	17.2765	-9.63954	6.92529e-17	1.46712e-15	27.8345
G elongation factor mitochondrial 1	GFM1	down_regulated	Q96RP9	-1.52181	15.558	-9.62987	7.31463e-17	1.54377e-15	27.7733
engulfment and cell motility 1	ELMO1	up_regulated	Q92556	1.04876	12.9972	9.62064	7.7068e-17	1.62045e-15	27.7303
chromosome 1 open reading frame 198	C1orf198	up_regulated	Q9H425	1.61015	14.6967	9.62486	8.02045e-17	1.6801e-15	27.6883
mitochondrial ribosomal protein L19	MRPL19	down_regulated	P49406	-1.30644	15.3144	-9.64525	8.14554e-17	1.69997e-15	27.6749
peptidase, mitochondrial processing subunit alpha	PMPCA	down_regulated	Q10713	-1.23826	15.3705	-9.60903	8.22962e-17	1.71115e-15	27.6603
enoyl-CoA hydratase, short chain 1	ECHS1	down_regulated	P30084	-2.06248	17.611	-9.60222	8.55272e-17	1.77177e-15	27.6203
myoferlin	MYOF	up_regulated	Q9NZM1	1.00525	16.6986	9.58436	9.4615e-17	1.95283e-15	27.5282
tryptophanyl tRNA synthetase 2, mitochondrial	WARS2	down_regulated	Q9UGM6	-1.19885	13.4951	-9.6104	9.90113e-17	2.03608e-15	27.4862
carnitine palmitoyltransferase 1A	CPT1A	down_regulated	P50416	-1.07637	15.9732	-9.57094	1.02072e-16	2.09135e-15	27.4482
enoyl-CoA hydratase domain containing 2	ECHDC2	down_regulated	Q86YB7	-2.21897	14.8271	-9.57805	1.04414e-16	2.13157e-15	27.432
seryl-tRNA synthetase 2, mitochondrial	SARS2	down_regulated	Q9NP81	-1.29422	14.2613	-9.58675	1.05969e-16	2.15546e-15	27.4155
oxoglutarate dehydrogenase L	OGDHL	down_regulated	Q9ULD0	-2.21286	14.474	-9.60729	1.07577e-16	2.18029e-15	27.4109
glypican 1	GPC1	up_regulated	P35052	1.60995	12.857	9.71585	1.11861e-16	2.25894e-15	27.4077
cytochrome c oxidase assembly factor 3	COA3	down_regulated	Q9Y2R0	-1.50137	15.5184	-9.55169	1.13801e-16	2.28988e-15	27.3437
inorganic pyrophosphatase 2	PPA2	down_regulated	Q9H2U2	-1.17806	16.5598	-9.559	1.16242e-16	2.33065e-15	27.3202
hydroxyacyl-CoA dehydrogenase trifunctional multienzyme complex subunit beta	HADHB	down_regulated	P55084	-1.02667	18.6575	-9.54685	1.16954e-16	2.33659e-15	27.3164
fibronectin 1	FN1	up_regulated	P02751	1.99552	19.2248	9.54342	1.19242e-16	2.37384e-15	27.2902
cytochrome c oxidase subunit 7A2 like	COX7A2L	down_regulated	O14548	-1.81146	14.0268	-9.71237	1.32782e-16	2.63406e-15	27.2406
dihydroorotate dehydrogenase (quinone)	DHODH	down_regulated	Q02127	-1.28347	14.9623	-9.52197	1.34601e-16	2.66074e-15	27.1775
integrin subunit beta 2	ITGB2	up_regulated	P05107	1.55555	17.1851	9.52094	1.44025e-16	2.82453e-15	27.1191
TBC1 domain family member 10A	TBC1D10A	down_regulated	Q9BXI6	-1.09493	13.6622	-9.53163	1.44396e-16	2.82453e-15	27.1156
complement C1q binding protein	C1QBP	down_regulated	Q07021	-1.06342	16.3153	-9.51065	1.4348e-16	2.82453e-15	27.1138
malate dehydrogenase 2	MDH2	down_regulated	P40926	-1.2348	19.0263	-9.50408	1.48907e-16	2.90265e-15	27.0749
annexin A4	ANXA4	up_regulated	P09525	1.09289	20.6064	9.49666	1.55273e-16	3.01627e-15	27.0377
isocitrate dehydrogenase (NADP(+)) 1	IDH1	down_regulated	O75874	-0.991812	17.4557	-9.4933	1.5825e-16	3.0635e-15	27.0338
dicarbonyl and L-xylulose reductase	DCXR	down_regulated	Q7Z4W1	-2.65859	17.1866	-9.47886	1.71684e-16	3.31214e-15	26.9352
EH domain containing 2	EHD2	up_regulated	Q9NZN4	1.63096	18.0675	9.47217	1.78289e-16	3.42779e-15	26.9012
mitochondrial translational initiation factor 3	MTIF3	down_regulated	Q9H2K0	-1.22963	12.4044	-9.75849	1.83672e-16	3.51924e-15	26.95
EH domain binding protein 1 like 1	EHBP1L1	up_regulated	Q8N3D4	1.0455	14.3908	9.48037	1.92492e-16	3.65924e-15	26.8336
mitochondrial ribosomal protein L14	MRPL14	down_regulated	Q6P1L8	-1.28016	13.7462	-9.49132	1.92744e-16	3.65924e-15	26.8328
alanyl aminopeptidase, membrane	ANPEP	down_regulated	P15144	-2.35398	17.8678	-9.45817	1.92935e-16	3.65924e-15	26.8279
acyl-CoA dehydrogenase short/branched chain	ACADSB	down_regulated	P45954	-2.46292	16.6506	-9.43704	2.17361e-16	4.10864e-15	26.702
SRA stem-loop interacting RNA binding protein	SLIRP	down_regulated	Q9GZT3	-1.48363	15.9145	-9.43183	2.23836e-16	4.21683e-15	26.6695
adenosylhomocysteinase	AHCY	down_regulated	P23526	-1.03846	18.7743	-9.42588	2.31473e-16	4.34612e-15	26.645
glutamate dehydrogenase 1	GLUD1	down_regulated	P00367	-1.31418	19.1427	-9.44551	2.34034e-16	4.365e-15	26.6437
cytochrome b5 reductase 3	CYB5R3	no_significant_change	P00387	0.483499	19.0796	9.42407	2.33854e-16	4.365e-15	26.6364
galactose mutarotase	GALM	down_regulated	Q96C23	-1.38261	17.2892	-9.4227	2.35665e-16	4.38087e-15	26.629
syntaxin 3	STX3	down_regulated	Q13277	-1.58477	13.7847	-9.41915	2.55297e-16	4.73015e-15	26.5509
threonine synthase like 1	THNSL1	down_regulated	Q8IYQ7	-1.51965	13.9099	-9.43981	2.57013e-16	4.74629e-15	26.544
coenzyme Q6, monooxygenase	COQ6	down_regulated	Q9Y2Z9	-1.37	13.446	-9.41262	2.64832e-16	4.87464e-15	26.5142
methylmalonyl-CoA epimerase	MCEE	down_regulated	Q96PE7	-2.00675	13.3894	-9.68849	2.8772e-16	5.27863e-15	26.5071
mitochondrial ribosomal protein S15	MRPS15	down_regulated	P82914	-1.45672	14.2154	-9.46991	2.99907e-16	5.48429e-15	26.4069
filamin A interacting protein 1 like	FILIP1L	up_regulated	Q4L180	1.59427	13.073	9.40783	3.07254e-16	5.6004e-15	26.3721
guanylate cyclase 1 soluble subunit beta 1	GUCY1B1	up_regulated	Q02153	1.3094	13.8351	9.38477	3.28849e-16	5.97463e-15	26.3081
pyruvate dehydrogenase kinase 3	PDK3	down_regulated	Q15120	-0.897989	16.1399	-9.36043	3.3471e-16	6.06149e-15	26.2929
asparaginyl-tRNA synthetase 2, mitochondrial	NARS2	down_regulated	Q96I59	-1.49884	14.2481	-9.36482	3.67713e-16	6.63775e-15	26.1864
envoplakin	EVPL	down_regulated	Q92817	-1.02624	12.9252	-9.40706	3.72304e-16	6.67769e-15	26.1988
glutamyl-tRNA synthetase 2, mitochondrial	EARS2	down_regulated	Q5JPH6	-1.30506	14.8495	-9.36273	3.72032e-16	6.67769e-15	26.1783
coiled-coil-helix-coiled-coil-helix domain containing 6	CHCHD6	down_regulated	Q9BRQ6	-1.16571	13.8658	-9.34868	4.02447e-16	7.19534e-15	26.1009
NADH:ubiquinone oxidoreductase subunit S6	NDUFS6	down_regulated	O75380	-1.47142	13.7553	-9.48938	4.08124e-16	7.27368e-15	26.1337
mitochondrial ribosomal protein L38	MRPL38	down_regulated	Q96DV4	-1.2429	14.4733	-9.34557	4.34871e-16	7.72584e-15	26.0277
coronin 1C	CORO1C	up_regulated	Q9ULV4	0.81197	17.0383	9.31184	4.39986e-16	7.79206e-15	26.0138
ATP synthase F0 subunit 6	ATP6	down_regulated	P00846	-1.43016	16.9754	-9.32124	4.69226e-16	8.28376e-15	25.949
mitochondrial ribosomal protein L3	MRPL3	down_regulated	P09001	-1.23632	13.9582	-9.61158	5.07159e-16	8.92536e-15	25.9658
SH3 domain containing GRB2 like 1, endophilin A2	SH3GL1	up_regulated	Q99961	0.707416	15.8483	9.28132	5.2238e-16	9.1645e-15	25.839
doublecortin like kinase 1	DCLK1	up_regulated	O15075	1.67361	13.3723	9.37797	5.30122e-16	9.27135e-15	25.847
mitochondrial ribosomal protein S6	MRPS6	down_regulated	P82932	-1.43188	13.4781	-9.61583	5.40651e-16	9.42612e-15	25.9078
TNF alpha induced protein 2	TNFAIP2	up_regulated	Q03169	0.961754	14.0389	9.28366	5.46122e-16	9.49204e-15	25.8066
mevalonate kinase	MVK	down_regulated	Q03426	-1.20881	13.1612	-9.27265	5.48472e-16	9.49521e-15	25.7925
proteasome 20S subunit beta 10	PSMB10	up_regulated	P40306	1.30068	15.801	9.27226	5.49687e-16	9.49521e-15	25.7873
sirtuin 3	SIRT3	down_regulated	Q9NTG7	-1.61351	13.2309	-9.44087	5.68653e-16	9.79269e-15	25.8152
lamin B1	LMNB1	up_regulated	P20700	0.860832	18.155	9.25841	5.94186e-16	1.02011e-14	25.7157
phosphate cytidylyltransferase 2, ethanolamine	PCYT2	down_regulated	Q99447	-1.34333	15.0301	-9.25722	5.98195e-16	1.02386e-14	25.7037
vasodilator stimulated phosphoprotein	VASP	up_regulated	P50552	0.85185	16.5858	9.25265	6.13752e-16	1.0473e-14	25.6816
KN motif and ankyrin repeat domains 2	KANK2	up_regulated	Q63ZY3	1.15183	15.9167	9.24786	6.30496e-16	1.07107e-14	25.6559
glutaminase	GLS	down_regulated	O94925	-1.59929	16.7849	-9.24758	6.31502e-16	1.07107e-14	25.6507
LIM domain containing preferred translocation partner in lipoma	LPP	up_regulated	Q93052	1.00987	17.2687	9.24695	6.33739e-16	1.07163e-14	25.6594
cytochrome c1	CYC1	down_regulated	P08574	-1.50841	16.379	-9.24508	6.40412e-16	1.07966e-14	25.6412
microsomal glutathione S-transferase 3	MGST3	down_regulated	O14880	-1.17695	16.6696	-9.26401	6.85029e-16	1.15142e-14	25.5837
transient receptor potential cation channel subfamily M member 4	TRPM4	down_regulated	Q8TD43	-1.20031	12.6203	-9.39067	6.93478e-16	1.15963e-14	25.6025
IQ motif containing GTPase activating protein 1	IQGAP1	no_significant_change	P46940	0.526062	17.5371	9.23077	6.94041e-16	1.15963e-14	25.5672
matrix AAA peptidase interacting protein 1	MAIP1	down_regulated	Q8WWC4	-1.50597	13.4714	-9.26032	7.41912e-16	1.23593e-14	25.5016
aminoacylase 1	ACY1	down_regulated	Q03154	-2.79526	17.9137	-9.21201	7.71148e-16	1.28084e-14	25.4586
mitochondrial ribosomal protein S2	MRPS2	down_regulated	Q9Y399	-1.45466	14.2336	-9.25116	7.80585e-16	1.29269e-14	25.4518
ATP synthase mitochondrial F1 complex assembly factor 1	ATPAF1	down_regulated	Q5TC12	-1.48757	13.5099	-9.38307	8.31523e-16	1.37299e-14	25.4397
fructose-bisphosphatase 1	FBP1	down_regulated	P09467	-2.29184	16.8534	-9.20698	8.39158e-16	1.38154e-14	25.3766
DEAD-box helicase 28	DDX28	down_regulated	Q9NUL7	-1.36393	11.5535	-9.34025	8.49004e-16	1.39366e-14	25.4028
prostaglandin reductase 3	PTGR3	down_regulated	Q8N4Q0	-1.31569	14.1503	-9.3221	8.75453e-16	1.43289e-14	25.3805
Fc epsilon receptor Ig	FCER1G	up_regulated	P30273	1.90406	14.7668	9.23673	8.97453e-16	1.46038e-14	25.3411
zyxin	ZYX	up_regulated	Q15942	1.09891	16.9992	9.18539	8.95457e-16	1.46038e-14	25.313
latent transforming growth factor beta binding protein 2	LTBP2	up_regulated	Q14767	2.94933	15.7069	9.18337	9.05642e-16	1.46944e-14	25.2937
solute carrier family 25 member 13	SLC25A13	down_regulated	Q9UJS0	-1.4077	16.7943	-9.17976	9.24184e-16	1.49521e-14	25.2713
FXYD domain containing ion transport regulator 2	FXYD2	down_regulated	P54710	-1.94132	13.9267	-9.52172	9.52079e-16	1.53313e-14	25.3599
inter-alpha-trypsin inhibitor heavy chain 2	ITIH2	up_regulated	P19823	1.68592	17.7416	9.17377	9.55816e-16	1.53313e-14	25.2413
apoptosis inducing factor mitochondria associated 1	AIFM1	down_regulated	O95831	-1.96932	17.8947	-9.17405	9.54266e-16	1.53313e-14	25.241
myocyte enhancer factor 2D	MEF2D	up_regulated	Q14814	0.785639	12.7871	9.20872	9.87756e-16	1.57985e-14	25.2363
acyl-CoA oxidase 1	ACOX1	down_regulated	Q15067	-2.04819	15.0121	-9.17562	1.00012e-15	1.59508e-14	25.1959
mitochondrial ribosomal protein L15	MRPL15	down_regulated	Q9P015	-1.30002	13.2435	-9.22528	1.01512e-15	1.60532e-14	25.2004
guanylate cyclase 1 soluble subunit alpha 1	GUCY1A1	up_regulated	Q02108	1.30711	15.3515	9.1734	1.0126e-15	1.60532e-14	25.1933
acyl-CoA thioesterase 13	ACOT13	down_regulated	Q9NPJ3	-1.80855	16.5126	-9.16356	1.01215e-15	1.60532e-14	25.1863
erythrocyte membrane protein band 4.1 like 3	EPB41L3	down_regulated	Q9Y2J2	-1.47031	15.8941	-9.15937	1.0362e-15	1.63405e-14	25.1641
ATP binding cassette subfamily B member 7	ABCB7	down_regulated	O75027	-1.10538	13.9894	-9.17876	1.1008e-15	1.73106e-14	25.1108
PDZ and LIM domain 3	PDLIM3	up_regulated	Q53GG5	2.17531	14.9061	9.1926	1.14532e-15	1.79604e-14	25.0795
mitochondrial ribosomal protein L55	MRPL55	down_regulated	Q7Z7F7	-1.24049	13.1495	-9.2934	1.16862e-15	1.8224e-14	25.1078
WAS/WASL interacting protein family member 1	WIPF1	up_regulated	O43516	0.965022	15.0042	9.13821	1.16678e-15	1.8224e-14	25.0468
myosin VIIB	MYO7B	down_regulated	Q6PIF6	-1.57412	13.1275	-9.27442	1.21003e-15	1.88175e-14	25.0626
glypican 6	GPC6	up_regulated	Q9Y625	1.62786	14.2824	9.21315	1.22551e-15	1.90055e-14	25.025
mitofusin 1	MFN1	down_regulated	Q8IWA4	-0.93359	12.5332	-9.19752	1.25617e-15	1.94274e-14	24.9926
lon peptidase 1, mitochondrial	LONP1	down_regulated	P36776	-1.12453	16.2546	-9.12444	1.2604e-15	1.94392e-14	24.9682
stomatin like 2	STOML2	down_regulated	Q9UJZ1	-1.04518	16.1119	-9.11807	1.30626e-15	2.00913e-14	24.9325
SET domain containing 3, actin histidine methyltransferase	SETD3	down_regulated	Q86TU7	-0.858695	13.6389	-9.11547	1.32544e-15	2.03306e-14	24.9151
isocitrate dehydrogenase (NAD(+)) 3 catalytic subunit alpha	IDH3A	down_regulated	P50213	-0.917712	16.0346	-9.10989	1.36748e-15	2.09183e-14	24.8893
nipsnap homolog 1	NIPSNAP1	down_regulated	Q9BPW8	-1.58591	17.1133	-9.10866	1.37696e-15	2.10061e-14	24.8856
distal membrane arm assembly component 2 like	DMAC2L	down_regulated	Q99766	-1.31201	13.8141	-9.2217	1.41178e-15	2.14789e-14	24.9057
histone deacetylase 6	HDAC6	down_regulated	Q9UBN7	-1.3342	14.5911	-9.09746	1.46614e-15	2.21857e-14	24.825
coenzyme Q9	COQ9	down_regulated	O75208	-1.75789	14.6209	-9.10727	1.46552e-15	2.21857e-14	24.822
chromosome 11 open reading frame 54	C11orf54	down_regulated	Q9H0W9	-1.82708	17.9865	-9.09302	1.50306e-15	2.26833e-14	24.802
GTPase, IMAP family member 1	GIMAP1	up_regulated	Q8WWP7	0.860033	15.1527	9.09211	1.51071e-15	2.27376e-14	24.7891
DnaJ heat shock protein family (Hsp40) member C11	DNAJC11	down_regulated	Q9NVH1	-1.24906	15.1879	-9.0948	1.57126e-15	2.35858e-14	24.7535
leucine rich pentatricopeptide repeat containing	LRPPRC	down_regulated	P42704	-1.46233	16.5883	-9.05199	1.89124e-15	2.83132e-14	24.5627
peroxisomal biogenesis factor 6	PEX6	down_regulated	Q13608	-1.17652	11.85	-9.13951	1.94739e-15	2.90762e-14	24.5791
mitochondrial ribosomal protein L21	MRPL21	down_regulated	Q7Z2W9	-1.15953	14.1867	-9.0851	1.95873e-15	2.91679e-14	24.548
angiotensin I converting enzyme	ACE	down_regulated	P12821	-1.94745	14.4244	-9.06167	1.99614e-15	2.96464e-14	24.5295
septin 7	SEPTIN7	up_regulated	Q16181	0.664845	17.6616	9.04105	2.01064e-15	2.97829e-14	24.5171
metabolism of cobalamin associated B	MMAB	down_regulated	Q96EY8	-1.35748	14.8274	-9.05401	2.08307e-15	3.07746e-14	24.4869
ATPase plasma membrane Ca2+ transporting 4	ATP2B4	up_regulated	P23634	0.637599	15.3466	9.02651	2.18099e-15	3.21367e-14	24.438
acetyl-CoA acyltransferase 1	ACAA1	down_regulated	P09110	-2.18929	15.8911	-9.02526	2.19635e-15	3.22783e-14	24.4211
ATP synthase mitochondrial F1 complex assembly factor 2	ATPAF2	down_regulated	Q8N5M1	-1.60953	13.6759	-9.06667	2.29477e-15	3.36286e-14	24.39
alpha-methylacyl-CoA racemase	AMACR	down_regulated	Q9UHK6	-2.11423	15.7176	-9.017	2.30021e-15	3.36286e-14	24.3755
proliferation and apoptosis adaptor protein 15	PEA15	up_regulated	Q15121	0.932751	16.6124	9.0079	2.42029e-15	3.52922e-14	24.3277
ubiquinol-cytochrome c reductase complex assembly factor 1	UQCC1	down_regulated	Q9NVA1	-1.16011	13.0768	-9.11797	2.47474e-15	3.59928e-14	24.3471
transmembrane protein 126A	TMEM126A	down_regulated	Q9H061	-0.922414	15.5509	-9.02152	2.49556e-15	3.61084e-14	24.3065
cordon-bleu WH2 repeat protein like 1	COBLL1	down_regulated	Q53SF7	-1.14345	13.9475	-9.01189	2.49549e-15	3.61084e-14	24.2991
dihydrolipoamide S-acetyltransferase	DLAT	down_regulated	P10515	-1.16894	16.5565	-9.00081	2.51813e-15	3.63414e-14	24.2909
ATP binding cassette subfamily B member 1	ABCB1	down_regulated	P08183	-2.01067	14.4011	-9.08684	2.59408e-15	3.73414e-14	24.2856
ATPase family AAA domain containing 1	ATAD1	down_regulated	Q8NBU5	-0.827259	15.0851	-9.00981	2.66325e-15	3.82392e-14	24.2426
mitochondrial ribosomal protein L28	MRPL28	down_regulated	Q13084	-1.21684	12.9079	-9.19799	2.73593e-15	3.91824e-14	24.279
dihydropyrimidinase like 3	DPYSL3	up_regulated	Q14195	1.80011	16.9711	8.98518	2.748e-15	3.92551e-14	24.2
branched chain keto acid dehydrogenase E1 subunit alpha	BCKDHA	down_regulated	P12694	-1.52758	15.3368	-8.99331	2.76773e-15	3.94366e-14	24.2005
rhomboid domain containing 2	RHBDD2	down_regulated	Q6NTF9	-0.995589	11.9039	-9.19855	2.92714e-15	4.16024e-14	24.2182
prohibitin 1	PHB1	down_regulated	P35232	-0.747927	18.2814	-8.97138	2.96822e-15	4.20798e-14	24.1284
PYD and CARD domain containing	PYCARD	up_regulated	Q9ULZ3	1.16398	15.3729	8.97018	2.9883e-15	4.22577e-14	24.1232
ATPase H+ transporting V0 subunit d1	ATP6V0D1	down_regulated	P61421	-1.30071	15.787	-8.96878	3.01166e-15	4.24723e-14	24.1171
isocitrate dehydrogenase (NAD(+)) 3 non-catalytic subunit beta	IDH3B	down_regulated	O43837	-0.96369	15.5823	-8.96837	3.01861e-15	4.24723e-14	24.1115
ANTXR cell adhesion molecule 1	ANTXR1	up_regulated	Q9H6X2	1.59144	12.8339	9.15022	3.06788e-15	4.30577e-14	24.164
fumarylacetoacetate hydrolase domain containing 2A	FAHD2A	down_regulated	Q96GK7	-1.30867	14.0796	-8.96488	3.07804e-15	4.30926e-14	24.0949
metaxin 1	MTX1	down_regulated	Q13505	-1.18049	14.2871	-8.9706	3.14111e-15	4.38661e-14	24.0736
tyrosine 3-monooxygenase/tryptophan 5-monooxygenase activation protein eta	YWHAH	up_regulated	Q04917	0.824942	18.135	8.94622	3.41615e-15	4.75887e-14	23.9879
translational activator of cytochrome c oxidase I	TACO1	down_regulated	Q9BSH4	-1.71557	14.0555	-8.98377	3.42882e-15	4.76471e-14	23.991
N-acetyl-alpha-glucosaminidase	NAGLU	down_regulated	P54802	-1.53214	13.9701	-8.9505	3.51303e-15	4.86966e-14	23.965
pyruvate dehydrogenase kinase 2	PDK2	down_regulated	Q15119	-1.44653	15.8669	-8.94053	3.5263e-15	4.87602e-14	23.9588
prostaglandin E synthase 2	PTGES2	down_regulated	Q9H7Z7	-1.06473	15.2319	-8.93991	3.53858e-15	4.88097e-14	23.9506
cytochrome P450 family 51 subfamily A member 1	CYP51A1	down_regulated	Q16850	-0.987064	13.8233	-9.01458	3.62538e-15	4.98845e-14	23.9568
protein phosphatase 1 regulatory subunit 12A	PPP1R12A	up_regulated	O14974	0.654584	15.8361	8.93297	3.67832e-15	5.04892e-14	23.9238
H1.5 linker histone, cluster member	H1-5	up_regulated	P16401	1.42595	19.6474	8.93036	3.73236e-15	5.1106e-14	23.9095
protein kinase cGMP-dependent 1	PRKG1	up_regulated	Q13976	1.41459	14.8191	8.9474	3.76666e-15	5.14502e-14	23.9011
malic enzyme 3	ME3	down_regulated	Q16798	-1.14928	13.3271	-9.01394	3.85583e-15	5.25404e-14	23.9034
lactate dehydrogenase D	LDHD	down_regulated	Q86WU2	-2.22959	14.125	-9.19849	3.91807e-15	5.32592e-14	23.9353
SET domain containing 7, histone lysine methyltransferase	SETD7	up_regulated	Q8WTS6	0.965913	13.3028	8.96444	4.02888e-15	5.46331e-14	23.8439
coenzyme Q7, hydroxylase	COQ7	down_regulated	Q99807	-1.33771	13.0936	-8.92482	4.50031e-15	6.0879e-14	23.7248
glutamic-oxaloacetic transaminase 1	GOT1	down_regulated	P17174	-1.17262	18.3337	-8.89311	4.59439e-15	6.20022e-14	23.7013
inositol 1,4,5-trisphosphate receptor type 2	ITPR2	down_regulated	Q14571	-0.697992	13.3687	-8.89584	4.7617e-15	6.4106e-14	23.6618
required for meiotic nuclear division 1 homolog	RMND1	down_regulated	Q9NWS8	-1.56128	13.4323	-9.04529	5.00751e-15	6.7254e-14	23.6648
mitochondrial ribosomal protein L47	MRPL47	down_regulated	Q9HD33	-1.25625	14.4562	-8.97342	5.09274e-15	6.82354e-14	23.6182
docking protein 2	DOK2	up_regulated	O60496	1.29146	13.2219	8.87812	5.2546e-15	7.02365e-14	23.5743
carboxypeptidase Q	CPQ	down_regulated	Q9Y646	-1.56089	16.0945	-8.86618	5.33838e-15	7.11869e-14	23.5477
glia maturation factor gamma	GMFG	up_regulated	O60234	1.16717	15.2344	8.88034	5.75447e-15	7.65535e-14	23.4979
FKBP prolyl isomerase 10	FKBP10	up_regulated	Q96AY3	1.27691	14.387	8.85369	6.0182e-15	7.98728e-14	23.433
KIAA1522	KIAA1522	down_regulated	Q9P206	-1.02082	11.7719	-8.91061	6.04152e-15	7.99931e-14	23.4555
aspartyl-tRNA synthetase 2, mitochondrial	DARS2	down_regulated	Q6PI48	-1.65334	14.9209	-8.87041	6.40568e-15	8.46153e-14	23.3735
fumarate hydratase	FH	down_regulated	P07954	-1.08308	16.9596	-8.82504	6.71305e-15	8.84672e-14	23.3288
isocitrate dehydrogenase (NAD(+)) 3 non-catalytic subunit gamma	IDH3G	down_regulated	P51553	-1.10991	14.3349	-8.90918	6.80917e-15	8.95238e-14	23.3524
electron transfer flavoprotein subunit alpha	ETFA	down_regulated	P13804	-1.60189	17.4682	-8.82121	6.85783e-15	8.99529e-14	23.297
dihydropyrimidinase	DPYS	down_regulated	Q14117	-1.85425	17.2581	-8.85727	6.88602e-15	9.01121e-14	23.318
G protein-coupled receptor class C group 5 member C	GPRC5C	down_regulated	Q9NQ84	-1.41794	13.5392	-8.92694	7.35861e-15	9.60726e-14	23.2909
junctional cadherin 5 associated	JCAD	up_regulated	Q9P266	0.891028	13.3122	8.80474	7.51614e-15	9.79017e-14	23.2111
mitochondrial ribosomal protein L54	MRPL54	down_regulated	Q6P161	-0.968192	14.7287	-8.88934	7.58277e-15	9.85409e-14	23.2306
cytochrome P450 family 27 subfamily A member 1	CYP27A1	down_regulated	Q02318	-1.65778	14.8529	-8.80958	7.68805e-15	9.96783e-14	23.1882
synthesis of cytochrome C oxidase 1	SCO1	down_regulated	O75880	-1.36289	13.7999	-8.84394	7.81007e-15	1.01027e-13	23.1857
cyclase associated actin cytoskeleton regulatory protein 2	CAP2	up_regulated	P40123	0.911747	14.8626	8.79675	7.85778e-15	1.01411e-13	23.1732
transmembrane protein 177	TMEM177	down_regulated	Q53S58	-1.82617	12.5349	-9.08523	8.1227e-15	1.04556e-13	23.2419
nucleolar protein 8	NOL8	up_regulated	Q76FK4	0.938985	13.1569	8.81754	8.13877e-15	1.04556e-13	23.1531
galactosidase beta 1	GLB1	down_regulated	P16278	-1.34838	15.9223	-8.79073	8.53534e-15	1.094e-13	23.0846
aldehyde dehydrogenase 6 family member A1	ALDH6A1	down_regulated	Q02252	-2.47152	18.2626	-8.77765	8.73862e-15	1.11751e-13	23.0602
fibulin 5	FBLN5	up_regulated	Q9UBX5	2.5613	17.3581	8.78384	8.86804e-15	1.13148e-13	23.0473
guanylate binding protein 2	GBP2	up_regulated	P32456	1.5863	14.8259	8.77005	9.11537e-15	1.1604e-13	23.02
OPA1 mitochondrial dynamin like GTPase	OPA1	down_regulated	O60313	-0.723284	15.6212	-8.76827	9.2063e-15	1.16933e-13	23.012
transmembrane protein 123	TMEM123	up_regulated	Q8N131	1.31587	15.5219	8.9022	9.46238e-15	1.19644e-13	23.0539
cytochrome p450 oxidoreductase	POR	down_regulated	P16435	-0.805405	15.3759	-8.7636	9.44822e-15	1.19644e-13	22.9951
carnitine palmitoyltransferase 2	CPT2	down_regulated	P23786	-1.60934	15.9985	-8.76129	9.5703e-15	1.20736e-13	22.9688
mitochondrial ribosomal protein L11	MRPL11	down_regulated	Q9Y3B7	-1.16175	13.9079	-8.75859	9.71522e-15	1.2229e-13	22.9519
dihydropyrimidinase like 2	DPYSL2	up_regulated	Q16555	0.694462	18.466	8.75573	9.87076e-15	1.2397e-13	22.9439
pyruvate dehydrogenase E1 subunit beta	PDHB	down_regulated	P11177	-1.30621	16.3198	-8.75374	9.98019e-15	1.25064e-13	22.9337
cytochrome b-245 beta chain	CYBB	up_regulated	P04839	1.18047	15.0943	8.76054	1.00905e-14	1.26166e-13	22.932
procollagen-lysine,2-oxoglutarate 5-dioxygenase 2	PLOD2	up_regulated	O00469	1.45208	15.4409	8.77614	1.02258e-14	1.27573e-13	22.925
acyl-CoA dehydrogenase family member 9	ACAD9	down_regulated	Q9H845	-0.957429	15.6616	-8.7386	1.08565e-14	1.3514e-13	22.8531
sorbitol dehydrogenase	SORD	down_regulated	Q00796	-1.87091	17.5042	-8.74295	1.11235e-14	1.38157e-13	22.832
renin binding protein	RENBP	down_regulated	P51606	-1.86071	16.1609	-8.75032	1.12165e-14	1.39005e-13	22.8208
NIMA related kinase 7	NEK7	up_regulated	Q8TDX7	0.789818	15.144	8.77641	1.13083e-14	1.39835e-13	22.8301
tubulin beta class I	TUBB	no_significant_change	P07437	0.541552	19.9621	8.7276	1.15402e-14	1.42388e-13	22.786
smoothelin	SMTN	up_regulated	P53814	1.59913	14.5904	8.72528	1.16895e-14	1.43915e-13	22.7786
myotubularin related protein 10	MTMR10	down_regulated	Q9NXD2	-0.851762	13.1098	-8.79295	1.21049e-14	1.48702e-13	22.776
ADP ribosylation factor like GTPase 6 interacting protein 1	ARL6IP1	down_regulated	Q15041	-0.615603	15.401	-8.75111	1.23436e-14	1.51303e-13	22.7357
reticulocalbin 3	RCN3	up_regulated	Q96D15	1.41483	13.6709	8.73514	1.28165e-14	1.56757e-13	22.7022
ubiquinol-cytochrome c reductase core protein 1	UQCRC1	down_regulated	P31930	-1.40606	17.7565	-8.70674	1.29571e-14	1.58133e-13	22.6758
mitochondrial ribosomal protein S5	MRPS5	down_regulated	P82675	-1.30639	13.7206	-8.76102	1.36519e-14	1.66114e-13	22.6465
major histocompatibility complex, class I, A	HLA-A	up_regulated	P04439	1.01949	18.6059	8.69708	1.36703e-14	1.66114e-13	22.617
mitochondrial ribosomal protein L49	MRPL49	down_regulated	Q13405	-1.29399	13.4178	-8.7797	1.37284e-14	1.6646e-13	22.6541
RAS related 2	RRAS2	down_regulated	P62070	-0.926485	14.3324	-8.70912	1.40808e-14	1.70178e-13	22.6023
translocase of inner mitochondrial membrane 21	TIMM21	down_regulated	Q9BVV7	-1.30802	13.3459	-8.70017	1.40956e-14	1.70178e-13	22.5974
transporter 1, ATP binding cassette subfamily B member	TAP1	up_regulated	Q03518	1.21985	15.1364	8.69071	1.41618e-14	1.7061e-13	22.5863
prostaglandin I2 synthase	PTGIS	up_regulated	Q16647	2.07845	14.54	8.7472	1.47175e-14	1.76925e-13	22.5625
enoyl-CoA delta isomerase 2	ECI2	down_regulated	O75521	-2.04585	15.6007	-8.70561	1.50779e-14	1.80777e-13	22.5293
filamin A	FLNA	up_regulated	P21333	1.2562	20.2652	8.67912	1.51023e-14	1.80777e-13	22.5258
mitochondrial ribosomal protein S25	MRPS25	down_regulated	P82663	-1.30616	13.0755	-8.81215	1.52848e-14	1.82572e-13	22.5581
mitochondrial ribosomal protein L17	MRPL17	down_regulated	Q9NRX2	-1.18654	14.4266	-8.7397	1.53306e-14	1.8273e-13	22.5312
calmin	CLMN	down_regulated	Q96JQ2	-1.15931	14.0854	-8.6923	1.54506e-14	1.8377e-13	22.5109
solute carrier family 25 member 10	SLC25A10	down_regulated	Q9UBX3	-2.44034	15.4252	-8.67988	1.57698e-14	1.8717e-13	22.48
malate dehydrogenase 1	MDH1	down_regulated	P40925	-0.789747	19.6107	-8.66141	1.66608e-14	1.97328e-13	22.4312
acyl-CoA thioesterase 1	ACOT1	down_regulated	Q86TX2	-1.68247	16.7912	-8.88176	1.7441e-14	2.06134e-13	22.4617
ubiquinol-cytochrome c reductase, complex III subunit X	UQCR10	down_regulated	Q9UDW1	-1.60827	16.5385	-8.68366	1.78704e-14	2.10765e-13	22.367
hydrogen voltage gated channel 1	HVCN1	up_regulated	Q96D96	1.19797	15.0727	8.6471	1.80351e-14	2.12262e-13	22.352
Fc gamma receptor Ia	FCGR1A	up_regulated	P12314	1.73795	14.3492	8.73108	1.98948e-14	2.3366e-13	22.3197
WASP actin nucleation promoting factor	WAS	up_regulated	P42768	1.38594	13.5929	8.62883	1.99561e-14	2.33891e-13	22.2543
haloacid dehalogenase like hydrolase domain containing 3	HDHD3	down_regulated	Q9BSH5	-1.73051	13.6477	-8.76006	2.01627e-14	2.3582e-13	22.2833
protein associated with LIN7 1, MAGUK p55 family member	PALS1	down_regulated	Q8N3R9	-1.0522	12.985	-8.71442	2.06094e-14	2.40543e-13	22.2516
uracil DNA glycosylase	UNG	down_regulated	P13051	-1.19115	12.542	-8.87049	2.11292e-14	2.4589e-13	22.2889
mitochondrial ribosomal protein L18	MRPL18	down_regulated	Q9H0U6	-1.15463	13.6122	-8.67108	2.11551e-14	2.4589e-13	22.2184
radixin	RDX	down_regulated	P35241	-0.853905	16.5843	-8.61777	2.1216e-14	2.46089e-13	22.1912
interferon gamma inducible protein 16	IFI16	up_regulated	Q16666	0.996174	15.401	8.61398	2.16656e-14	2.50785e-13	22.1696
synthesis of cytochrome C oxidase 2	SCO2	down_regulated	O43819	-1.30718	14.9399	-8.71463	2.29551e-14	2.65165e-13	22.1548
iron-sulfur cluster assembly factor IBA57	IBA57	down_regulated	Q5T440	-1.16478	14.8368	-8.62828	2.30608e-14	2.65839e-13	22.1142
protein tyrosine phosphatase non-receptor type 13	PTPN13	down_regulated	Q12923	-0.756894	12.7601	-8.79825	2.36439e-14	2.72002e-13	22.1569
leiomodin 1	LMOD1	up_regulated	P29536	1.87685	15.733	8.58495	2.54416e-14	2.92084e-13	22.0088
carnitine O-octanoyltransferase	CROT	down_regulated	Q9UKG9	-1.18361	11.9335	-8.82071	2.55234e-14	2.92426e-13	22.0856
gephyrin	GPHN	down_regulated	Q9NQX3	-1.42392	14.6403	-8.59039	2.58502e-14	2.95567e-13	21.9986
membrane associated ring-CH-type finger 5	MARCHF5	down_regulated	Q9NX47	-1.1422	13.2473	-8.68775	2.65018e-14	3.024e-13	22.0215
argininosuccinate synthase 1	ASS1	down_regulated	P00966	-2.4955	18.9092	-8.57141	2.74188e-14	3.1223e-13	21.9396
sideroflexin 1	SFXN1	down_regulated	Q9H9B4	-1.36776	16.5759	-8.56826	2.79007e-14	3.17074e-13	21.93
thiosulfate sulfurtransferase	TST	down_regulated	Q16762	-2.2239	16.4922	-8.56985	2.89514e-14	3.2835e-13	21.8792
transcription factor A, mitochondrial	TFAM	down_regulated	Q00059	-0.803271	16.3305	-8.55725	2.96519e-14	3.35617e-13	21.8597
polyribonucleotide nucleotidyltransferase 1	PNPT1	down_regulated	Q8TCS8	-1.10886	14.5246	-8.55503	3.00176e-14	3.39072e-13	21.8433
mono-ADP ribosylhydrolase 1	MACROD1	down_regulated	Q9BQ69	-2.03605	14.8257	-8.59183	3.10054e-14	3.49527e-13	21.8255
GTP dependent ribosome recycling factor mitochondrial 2	GFM2	down_regulated	Q969S9	-1.36642	12.9931	-8.69348	3.2178e-14	3.61328e-13	21.8342
mitochondrial ribosomal protein L58	MRPL58	down_regulated	Q14197	-1.29319	14.6796	-8.55902	3.21809e-14	3.61328e-13	21.7773
GLI pathogenesis related 2	GLIPR2	up_regulated	Q9H4G4	1.27551	16.3192	8.53899	3.27999e-14	3.67542e-13	21.759
EGF containing fibulin extracellular matrix protein 1	EFEMP1	up_regulated	Q12805	2.10595	15.7565	8.56301	3.29891e-14	3.68926e-13	21.7654
4-aminobutyrate aminotransferase	ABAT	down_regulated	P80404	-3.12405	15.5233	-8.58514	3.37644e-14	3.76846e-13	21.7388
dehydrogenase E1 and transketolase domain containing 1	DHTKD1	down_regulated	Q96HY7	-1.81157	14.965	-8.56267	3.46481e-14	3.85941e-13	21.7102
translocase of inner mitochondrial membrane 44	TIMM44	down_regulated	O43615	-0.903976	15.1188	-8.52832	3.47905e-14	3.8676e-13	21.7004
cathepsin C	CTSC	down_regulated	P53634	-1.19538	16.1561	-8.56806	3.52946e-14	3.91589e-13	21.7145
Dmx like 1	DMXL1	down_regulated	Q9Y485	-0.964974	13.3108	-8.52258	3.75619e-14	4.15922e-13	21.6311
TBC1 domain family member 24	TBC1D24	down_regulated	Q9ULP9	-0.996628	13.3446	-8.55741	4.12202e-14	4.55532e-13	21.5733
versican	VCAN	up_regulated	P13611	2.43735	17.9992	8.49381	4.20897e-14	4.64227e-13	21.5102
inter-alpha-trypsin inhibitor heavy chain 3	ITIH3	up_regulated	Q06033	2.50581	15.2374	8.49879	4.28163e-14	4.71316e-13	21.5043
citrate synthase	CS	down_regulated	O75390	-0.974454	17.9351	-8.48526	4.41206e-14	4.84722e-13	21.4605
ITPR interacting domain containing 2	ITPRID2	down_regulated	P28290	-0.720563	13.6595	-8.48409	4.44081e-14	4.86928e-13	21.4621
four and a half LIM domains 1	FHL1	up_regulated	Q13642	1.82532	18.8709	8.4833	4.46008e-14	4.88087e-13	21.4522
LDL receptor related protein 1	LRP1	up_regulated	Q07954	1.02078	15.6308	8.48176	4.49817e-14	4.91298e-13	21.4493
transglutaminase 2	TGM2	up_regulated	P21980	1.39285	18.4777	8.47886	4.57055e-14	4.98234e-13	21.4276
caldesmon 1	CALD1	up_regulated	Q05682	1.33887	19.678	8.47275	4.7272e-14	5.14312e-13	21.4031
cathepsin A	CTSA	down_regulated	P10619	-1.39493	14.8219	-8.4948	4.79208e-14	5.20362e-13	21.3899
fragile histidine triad diadenosine triphosphatase	FHIT	down_regulated	P49789	-1.6243	13.4503	-8.5738	4.86846e-14	5.27636e-13	21.4125
annexin A2	ANXA2	up_regulated	P07355	0.699988	20.7533	8.46514	4.92978e-14	5.33252e-13	21.3678
myosin VB	MYO5B	down_regulated	Q9ULV0	-0.712315	13.3745	-8.50599	4.94825e-14	5.3422e-13	21.3718
RCC1 like	RCC1L	down_regulated	Q96I51	-1.23687	12.5554	-8.66645	4.98343e-14	5.36986e-13	21.4336
tropomyosin 1	TPM1	up_regulated	P09493	1.01451	19.7516	8.45812	5.12414e-14	5.51091e-13	21.3304
cytoplasmic FMR1 interacting protein 1	CYFIP1	no_significant_change	Q7L576	0.574906	15.3214	8.4558	5.19007e-14	5.57114e-13	21.3039
LETM1 domain containing 1	LETMD1	down_regulated	Q6P1Q0	-1.35826	12.241	-8.71858	5.24337e-14	5.61761e-13	21.3902
tripartite motif containing 22	TRIM22	up_regulated	Q8IYM9	1.09497	13.6319	8.50364	5.25537e-14	5.61974e-13	21.3259
hydroxyacyl-CoA dehydrogenase trifunctional multienzyme complex subunit alpha	HADHA	down_regulated	P40939	-1.06471	18.6301	-8.45284	5.27533e-14	5.63036e-13	21.2895
ER membrane protein complex subunit 3	EMC3	no_significant_change	Q9P0I2	-0.564423	13.5514	-8.46564	5.37217e-14	5.72283e-13	21.2859
mitochondrial translational initiation factor 2	MTIF2	down_regulated	P46199	-1.22664	13.8971	-8.4633	5.44156e-14	5.78578e-13	21.2598
galactokinase 1	GALK1	down_regulated	P51570	-0.951928	16.5517	-8.44413	5.53464e-14	5.87362e-13	21.256
formation of mitochondrial complex V assembly factor 1 homolog	FMC1	down_regulated	Q96HJ9	-1.57481	13.357	-8.49098	5.62855e-14	5.96202e-13	21.2415
FMC1-LUC7L2 readthrough	FMC1-LUC7L2	down_regulated	Q96HJ9	-1.57481	13.357	-8.49098	5.62855e-14	5.96202e-13	21.2415
glycine amidinotransferase	GATM	down_regulated	P50440	-2.75101	18.2828	-8.43976	5.66963e-14	5.99422e-13	21.2233
carbonyl reductase 1	CBR1	down_regulated	P16152	-0.751194	18.9016	-8.43793	5.7268e-14	6.04328e-13	21.2188
fyn related Src family tyrosine kinase	FRK	down_regulated	P42685	-0.968364	12.9331	-8.53914	6.17029e-14	6.49906e-13	21.1819
patatin like phospholipase domain containing 6	PNPLA6	down_regulated	Q8IY17	-0.63128	14.5291	-8.42258	6.23206e-14	6.55183e-13	21.1232
tripartite motif containing 2	TRIM2	down_regulated	Q9C040	-1.25234	13.3679	-8.51226	6.41921e-14	6.73597e-13	21.1326
enoyl-CoA delta isomerase 1	ECI1	down_regulated	P42126	-1.43822	16.6579	-8.41615	6.4563e-14	6.76225e-13	21.0909
diaphanous related formin 2	DIAPH2	up_regulated	O60879	0.815449	14.324	8.41566	6.76042e-14	7.0676e-13	21.0492
mitochondrial ribosomal protein L2	MRPL2	down_regulated	Q5T653	-1.40799	12.9319	-8.59081	6.9445e-14	7.24654e-13	21.099
dehydrogenase/reductase 4	DHRS4	down_regulated	Q9BTZ2	-2.20742	16.531	-8.41499	7.08937e-14	7.38399e-13	21.0015
adenylate kinase 4	AK4	down_regulated	P27144	-2.00203	18.1326	-8.40112	7.32194e-14	7.61211e-13	20.9708
GrpE like 1, mitochondrial	GRPEL1	down_regulated	Q9HAV7	-1.21684	16.1497	-8.39662	7.50501e-14	7.78801e-13	20.9429
cytochrome c oxidase subunit III	COX3	down_regulated	P00414	-1.57402	13.8996	-8.60585	7.69442e-14	7.96983e-13	20.9959
ubiquinol-cytochrome c reductase complex III subunit VII	UQCRQ	down_regulated	O14949	-1.65726	15.6578	-8.4066	7.75829e-14	8.02119e-13	20.9168
insulin like growth factor binding protein 3	IGFBP3	up_regulated	P17936	1.2873	14.4149	8.38978	8.13767e-14	8.39795e-13	20.8768
DNA polymerase delta interacting protein 2	POLDIP2	down_regulated	Q9Y2S7	-1.47222	13.7974	-8.43193	8.51591e-14	8.77217e-13	20.8411
methyltransferase like 15	METTL15	down_regulated	A6NJ78	-1.04618	11.4664	-8.57257	8.59141e-14	8.83373e-13	20.8924
PDZ domain containing 1	PDZK1	down_regulated	Q5T2W1	-1.54415	16.9058	-8.37101	9.41985e-14	9.66784e-13	20.7483
enoyl-CoA hydratase 1	ECH1	down_regulated	Q13011	-1.26717	18.0173	-8.33868	9.8833e-14	1.0125e-12	20.6768
ATPase H+ transporting V0 subunit a1	ATP6V0A1	down_regulated	Q93050	-1.60416	15.5428	-8.33667	9.99317e-14	1.02189e-12	20.6661
aldehyde dehydrogenase 5 family member A1	ALDH5A1	down_regulated	P51649	-1.97536	16.1009	-8.33902	1.02897e-13	1.0503e-12	20.6286
IKBKB interacting protein	IKBIP	up_regulated	Q70UQ0	1.00209	14.7711	8.3253	1.06365e-13	1.08373e-12	20.6011
glutathione S-transferase kappa 1	GSTK1	down_regulated	Q9Y2Q3	-1.20784	16.7219	-8.32487	1.06615e-13	1.0843e-12	20.6053
cystathionine gamma-lyase	CTH	down_regulated	P32929	-1.98114	13.1611	-8.53705	1.09464e-13	1.11127e-12	20.6505
lin-7 homolog C, crumbs cell polarity complex component	LIN7C	down_regulated	Q9NUP9	-0.729185	15.4664	-8.33208	1.11533e-13	1.13023e-12	20.562
profilin 1	PFN1	up_regulated	P07737	0.617232	20.1138	8.31379	1.13297e-13	1.14603e-12	20.5448
transmembrane protein 33	TMEM33	down_regulated	P57088	-0.779997	15.1568	-8.32105	1.13533e-13	1.14636e-12	20.5428
plakophilin 4	PKP4	down_regulated	Q99569	-1.03816	15.2142	-8.30774	1.17117e-13	1.18042e-12	20.5093
IQ motif containing GTPase activating protein 2	IQGAP2	down_regulated	Q13576	-1.00307	15.4778	-8.30741	1.17332e-13	1.18047e-12	20.5078
phosphatidylinositol-5-phosphate 4-kinase type 2 gamma	PIP4K2C	down_regulated	Q8TBX8	-0.742307	14.5736	-8.30932	1.21056e-13	1.21575e-12	20.4835
mitofusin 2	MFN2	down_regulated	O95140	-0.811343	13.832	-8.32131	1.23468e-13	1.23776e-12	20.4695
mitochondrial ribosomal protein L23	MRPL23	down_regulated	Q16540	-1.17796	13.7094	-8.34535	1.23741e-13	1.23829e-12	20.4773
caspase 1	CASP1	up_regulated	P29466	1.35421	15.1242	8.31623	1.26927e-13	1.26792e-12	20.4394
myeloid cell nuclear differentiation antigen	MNDA	up_regulated	P41218	1.23743	15.1278	8.29038	1.28814e-13	1.28448e-12	20.4286
sarcosine dehydrogenase	SARDH	down_regulated	Q9UL12	-2.33351	14.5138	-8.34535	1.29494e-13	1.28669e-12	20.4186
ATPase H+ transporting V1 subunit C1	ATP6V1C1	down_regulated	P21283	-1.1468	16.0911	-8.28963	1.2934e-13	1.28669e-12	20.4166
reactive intermediate imine deaminase A homolog	RIDA	down_regulated	P52758	-2.1311	17.1988	-8.28601	1.31937e-13	1.30865e-12	20.3992
lunapark, ER junction formation factor	LNPK	up_regulated	Q9C0E8	0.606124	15.1515	8.28024	1.36172e-13	1.34827e-12	20.3585
phosphatidylinositol-5-phosphate 4-kinase type 2 alpha	PIP4K2A	up_regulated	P48426	0.725203	15.3533	8.27335	1.47357e-13	1.45645e-12	20.2913
translocase of outer mitochondrial membrane 34	TOMM34	down_regulated	Q15785	-0.661142	14.1286	-8.27038	1.49767e-13	1.47767e-12	20.2709
EF-hand domain family member D2	EFHD2	up_regulated	Q96C19	0.789155	16.1591	8.2625	1.5007e-13	1.47806e-12	20.2639
histidine triad nucleotide binding protein 2	HINT2	down_regulated	Q9BX68	-1.67046	15.4504	-8.27481	1.52409e-13	1.49846e-12	20.2448
adenylate kinase 2	AK2	down_regulated	P54819	-1.41519	18.437	-8.24794	1.62521e-13	1.59509e-12	20.1819
solute carrier family 25 member 42	SLC25A42	down_regulated	Q86VD7	-1.49953	13.6979	-8.43034	1.68532e-13	1.6512e-12	20.2448
platelet and endothelial cell adhesion molecule 1	PECAM1	up_regulated	P16284	0.881676	15.6321	8.23934	1.70343e-13	1.66604e-12	20.1426
catenin alpha 1	CTNNA1	no_significant_change	P35221	-0.515148	17.2772	-8.23294	1.76417e-13	1.72244e-12	20.1054
collagen type VI alpha 3 chain	COL6A3	up_regulated	P12111	1.66459	20.3719	8.23034	1.78948e-13	1.74412e-12	20.0929
calcium/calmodulin dependent serine protein kinase	CASK	down_regulated	O14936	-0.757984	14.995	-8.2358	1.80885e-13	1.75986e-12	20.0836
synaptopodin 2	SYNPO2	up_regulated	Q9UMS6	1.70709	15.5975	8.22806	1.8119e-13	1.75986e-12	20.0757
cytochrome b	CYTB	down_regulated	P00156	-1.59525	14.3638	-8.46213	1.92157e-13	1.86316e-12	20.1203
syndecan 1	SDC1	down_regulated	P18827	-1.56638	15.3598	-8.27005	1.94114e-13	1.87889e-12	20.0461
Rho GDP dissociation inhibitor beta	ARHGDIB	up_regulated	P52566	1.0545	18.5142	8.21417	1.95487e-13	1.88892e-12	19.9972
spectrin alpha, non-erythrocytic 1	SPTAN1	no_significant_change	Q13813	-0.553148	18.7206	-8.20904	2.01044e-13	1.93596e-12	19.9818
cytochrome c oxidase subunit 6C	COX6C	down_regulated	P09669	-1.43206	18.2539	-8.21646	2.01008e-13	1.93596e-12	19.98
StAR related lipid transfer domain containing 10	STARD10	down_regulated	Q9Y365	-0.856245	14.1147	-8.23836	2.02123e-13	1.93969e-12	19.9809
lysophospholipase like 1	LYPLAL1	down_regulated	Q5VWZ2	-1.36283	15.7996	-8.20832	2.01842e-13	1.93969e-12	19.9639
mitochondrial ribosome associated GTPase 1	MTG1	down_regulated	Q9BT17	-1.07508	12.9986	-8.28208	2.0862e-13	1.99862e-12	19.9677
ATPase family AAA domain containing 3A	ATAD3A	down_regulated	Q9NVI7	-0.726717	15.7202	-8.18937	2.23851e-13	2.14089e-12	19.8698
laminin subunit alpha 4	LAMA4	up_regulated	Q16363	1.87072	15.7263	8.18777	2.25815e-13	2.156e-12	19.855
pleckstrin homology domain containing A7	PLEKHA7	down_regulated	Q6IQ23	-1.58603	13.8808	-8.19421	2.26915e-13	2.16282e-12	19.8523
3-oxoacid CoA-transferase 1	OXCT1	down_regulated	P55809	-1.37205	14.8548	-8.186	2.28016e-13	2.16963e-12	19.8779
oxysterol binding protein	OSBP	no_significant_change	P22059	-0.537947	15.2916	-8.18376	2.30815e-13	2.19255e-12	19.8376
PML nuclear body scaffold	PML	up_regulated	P29590	0.765479	16.7535	8.18222	2.32772e-13	2.20741e-12	19.8286
cytoskeleton associated protein 4	CKAP4	up_regulated	Q07065	0.655347	16.751	8.18096	2.3437e-13	2.21881e-12	19.8375
pitrilysin metallopeptidase 1	PITRM1	down_regulated	Q5JRX3	-1.02774	14.9478	-8.17487	2.42296e-13	2.28998e-12	19.8011
solute carrier family 3 member 1	SLC3A1	down_regulated	Q07837	-1.86888	14.3512	-8.18872	2.43448e-13	2.297e-12	19.7882
transgelin 2	TAGLN2	up_regulated	P37802	0.979352	19.4863	8.17351	2.44101e-13	2.2993e-12	19.7885
coenzyme Q8B	COQ8B	down_regulated	Q96D53	-0.997195	12.447	-8.35765	2.44954e-13	2.30347e-12	19.8688
PGAM family member 5, mitochondrial serine/threonine protein phosphatase	PGAM5	down_regulated	Q96HS1	-0.905439	15.2524	-8.17177	2.46435e-13	2.31352e-12	19.7729
dimethylglycine dehydrogenase	DMGDH	down_regulated	Q9UI17	-2.30532	16.2225	-8.16953	2.49456e-13	2.33798e-12	19.7617
Enah/Vasp-like	EVL	up_regulated	Q9UI08	1.24022	13.9104	8.17398	2.53341e-13	2.37043e-12	19.7572
mitochondrial ribosomal protein S11	MRPS11	down_regulated	P82912	-1.44358	12.9228	-8.35956	2.56376e-13	2.39483e-12	19.8295
galactosidase alpha	GLA	down_regulated	P06280	-1.15706	12.9007	-8.23247	2.71606e-13	2.53289e-12	19.7127
CDGSH iron sulfur domain 1	CISD1	down_regulated	Q9NZ45	-1.29526	16.2047	-8.15081	2.76294e-13	2.57233e-12	19.6659
acyl-CoA synthetase long chain family member 1	ACSL1	down_regulated	P33121	-1.60208	16.8543	-8.14519	2.84891e-13	2.64798e-12	19.6318
kinesin light chain 1	KLC1	up_regulated	Q07866	0.703589	14.4699	8.14302	2.88277e-13	2.67502e-12	19.63
RNA binding motif protein 47	RBM47	down_regulated	A0AV96	-1.22399	14.567	-8.14974	2.89072e-13	2.67797e-12	19.6186
perilipin 2	PLIN2	up_regulated	Q99541	2.77528	15.6496	8.17957	2.89584e-13	2.67829e-12	19.6467
methenyltetrahydrofolate synthetase	MTHFS	down_regulated	P49914	-1.68211	14.4454	-8.18664	2.90838e-13	2.68547e-12	19.6303
actin beta like 2	ACTBL2	up_regulated	Q562R1	0.722986	22.3429	8.24045	2.99406e-13	2.76004e-12	19.6392
myosin light chain 6B	MYL6B	up_regulated	P14649	0.800986	20.6323	8.14675	3.05732e-13	2.8124e-12	19.5728
phosphatase domain containing paladin 1	PALD1	up_regulated	Q9ULE6	0.935913	12.9826	8.13922	3.06088e-13	2.8124e-12	19.5644
pleckstrin homology domain containing A2	PLEKHA2	up_regulated	Q9HB19	0.874966	14.2456	8.1388	3.19206e-13	2.92814e-12	19.5318
solute carrier family 2 member 1	SLC2A1	up_regulated	P11166	1.71933	17.6629	8.1222	3.35757e-13	3.07494e-12	19.4717
coenzyme Q8A	COQ8A	down_regulated	Q8NI60	-1.28902	14.31	-8.15583	3.43165e-13	3.13386e-12	19.4625
CLPTM1 regulator of GABA type A receptor forward trafficking	CLPTM1	down_regulated	O96005	-1.18551	13.5065	-8.11811	3.43306e-13	3.13386e-12	19.4436
OCIA domain containing 1	OCIAD1	down_regulated	Q9NX40	-0.928961	15.8312	-8.10941	3.46216e-13	3.15529e-12	19.4369
actinin alpha 1	ACTN1	up_regulated	P12814	1.27404	18.4071	8.10786	3.4916e-13	3.17696e-12	19.4325
ras homolog family member G	RHOG	up_regulated	P84095	0.839738	15.9063	8.10738	3.5006e-13	3.17999e-12	19.434
matrix metallopeptidase 14	MMP14	up_regulated	P50281	1.45316	13.6247	8.20978	3.51872e-13	3.1882e-12	19.508
3-hydroxyisobutyryl-CoA hydrolase	HIBCH	down_regulated	Q6NVY1	-2.04945	17.2678	-8.10632	3.52099e-13	3.1882e-12	19.4179
core-binding factor subunit beta	CBFB	up_regulated	Q13951	0.956769	13.6413	8.13329	3.56534e-13	3.22316e-12	19.4329
peroxidasin	PXDN	up_regulated	Q92626	1.72303	15.1585	8.11081	3.57196e-13	3.22395e-12	19.4192
solute carrier family 2 member 9	SLC2A9	down_regulated	Q9NRM0	-1.85193	12.6937	-8.25281	3.5899e-13	3.22976e-12	19.4763
cingulin like 1	CGNL1	down_regulated	Q0VF96	-1.306	16.387	-8.10277	3.5897e-13	3.22976e-12	19.3981
heat shock protein family A (Hsp70) member 9	HSPA9	down_regulated	P38646	-1.13253	18.5922	-8.09497	3.74541e-13	3.36428e-12	19.358
aldehyde dehydrogenase 3 family member A2	ALDH3A2	down_regulated	P51648	-1.21455	17.0341	-8.09418	3.76147e-13	3.3733e-12	19.3562
biphenyl hydrolase like	BPHL	down_regulated	Q86WA6	-2.31951	15.8397	-8.1524	3.80668e-13	3.40841e-12	19.3676
lamin A/C	LMNA	up_regulated	P02545	0.641897	20.9385	8.09103	3.82656e-13	3.42075e-12	19.3393
arginyl-tRNA synthetase 2, mitochondrial	RARS2	down_regulated	Q5T160	-0.969961	12.0658	-8.17928	3.94461e-13	3.52067e-12	19.3547
septin 2	SEPTIN2	up_regulated	Q15019	0.617978	17.3385	8.08315	3.99413e-13	3.55922e-12	19.3033
pyruvate carboxylase	PC	down_regulated	P11498	-2.63668	16.1622	-8.08989	4.00168e-13	3.56029e-12	19.2934
tyrosyl-tRNA synthetase 2	YARS2	down_regulated	Q9Y2Z4	-1.02792	13.0805	-8.25041	4.03008e-13	3.57988e-12	19.3655
ras homolog family member T1	RHOT1	down_regulated	Q8IXI2	-0.779526	13.9992	-8.10899	4.06408e-13	3.60438e-12	19.2915
Rho guanine nucleotide exchange factor 10 like	ARHGEF10L	down_regulated	Q9HCE6	-0.792414	13.959	-8.07866	4.09296e-13	3.62427e-12	19.2758
target of myb1 like 1 membrane trafficking protein	TOM1L1	down_regulated	O75674	-1.04253	14.0055	-8.12212	4.1115e-13	3.63495e-12	19.2885
metabolism of cobalamin associated A	MMAA	down_regulated	Q8IVH4	-1.18401	14.024	-8.07716	4.12658e-13	3.64255e-12	19.2599
maltase-glucoamylase	MGAM	down_regulated	O43451	-2.41448	14.8599	-8.21427	4.16942e-13	3.67458e-12	19.3195
mitochondrial ribosomal protein S18A	MRPS18A	down_regulated	Q9NVS2	-1.27405	13.5221	-8.16829	4.17982e-13	3.67798e-12	19.2995
PDZ and LIM domain 7	PDLIM7	up_regulated	Q9NR12	1.56528	17.3977	8.07284	4.22454e-13	3.71151e-12	19.242
DENN domain containing 10	DENND10	down_regulated	Q8TCE6	-0.617474	14.1604	-8.29127	4.29718e-13	3.76943e-12	19.3325
family with sequence similarity 162 member A	FAM162A	down_regulated	Q96A26	-1.20042	16.468	-8.07595	4.31602e-13	3.78005e-12	19.2224
chromosome 11 open reading frame 52	C11orf52	down_regulated	Q96A22	-1.43546	12.7768	-8.31139	4.35902e-13	3.81177e-12	19.3218
collagen type VI alpha 2 chain	COL6A2	up_regulated	P12110	1.8391	19.994	8.06577	4.39018e-13	3.83304e-12	19.2068
mitochondrial ribosomal protein S9	MRPS9	down_regulated	P82933	-1.39078	13.9906	-8.11686	4.40985e-13	3.84424e-12	19.2185
malonyl-CoA decarboxylase	MLYCD	down_regulated	O95822	-1.53486	14.6995	-8.06313	4.45377e-13	3.87651e-12	19.1908
RAS related	RRAS	up_regulated	P10301	0.747851	17.6198	8.06081	4.51008e-13	3.91944e-12	19.1939
glucosamine (N-acetyl)-6-sulfatase	GNS	down_regulated	P15586	-1.16954	15.6109	-8.05955	4.54123e-13	3.94041e-12	19.1718
short chain dehydrogenase/reductase family 39U member 1	SDR39U1	down_regulated	Q9NRG7	-1.307	13.8631	-8.0676	4.69399e-13	4.06668e-12	19.1479
mitochondrial ribosomal protein L24	MRPL24	down_regulated	Q96A35	-1.26389	13.8413	-8.05515	4.83139e-13	4.17927e-12	19.1196
solute carrier family 25 member 35	SLC25A35	down_regulated	Q3KQZ1	-1.43086	12.0244	-8.28978	4.85831e-13	4.19609e-12	19.2107
sterol carrier protein 2	SCP2	down_regulated	P22307	-1.21866	15.8947	-8.03535	5.17949e-13	4.46661e-12	19.0426
actin related protein 2/3 complex subunit 1B	ARPC1B	up_regulated	O15143	0.738866	16.9687	8.03165	5.28438e-13	4.55007e-12	19.0251
ABI family member 3 binding protein	ABI3BP	up_regulated	Q7Z7G0	1.8629	13.3448	8.09724	5.33004e-13	4.58237e-12	19.0514
septin 8	SEPTIN8	up_regulated	Q92599	1.07641	16.135	8.02572	5.45729e-13	4.68459e-12	18.9922
golgin A4	GOLGA4	down_regulated	Q13439	-0.649333	13.3511	-8.03588	5.57193e-13	4.77569e-12	18.9838
protein only RNase P catalytic subunit	PRORP	down_regulated	O15091	-1.30828	11.5887	-8.13018	5.59836e-13	4.78375e-12	19.0208
phosphoglucomutase 2 like 1	PGM2L1	up_regulated	Q6PCE3	0.799898	14.6741	8.02797	5.59799e-13	4.78375e-12	18.9745
protoporphyrinogen oxidase	PPOX	down_regulated	P50336	-1.05186	14.4973	-8.02646	5.64377e-13	4.81521e-12	18.9613
enoyl-CoA hydratase and 3-hydroxyacyl CoA dehydrogenase	EHHADH	down_regulated	Q08426	-2.08111	17.1922	-8.01897	5.66093e-13	4.82252e-12	18.9602
alcohol dehydrogenase 6 (class V)	ADH6	down_regulated	P28332	-2.441	14.5515	-8.1944	5.96417e-13	5.07316e-12	18.9765
glyoxylate and hydroxypyruvate reductase	GRHPR	down_regulated	Q9UBQ7	-1.16708	17.8779	-8.00823	6.00081e-13	5.0966e-12	18.895
S100 calcium binding protein A4	S100A4	up_regulated	P26447	1.17611	18.3897	8.00759	6.02152e-13	5.10647e-12	18.9071
sideroflexin 5	SFXN5	down_regulated	Q8TD22	-1.9392	13.7783	-8.24309	6.13991e-13	5.19901e-12	18.9822
periostin	POSTN	up_regulated	Q15063	2.80679	18.6123	8.0006	6.25423e-13	5.28784e-12	18.8601
protein tyrosine phosphatase receptor type C	PTPRC	up_regulated	P08575	1.37014	14.7189	8.00601	6.30462e-13	5.32243e-12	18.8629
plexin B1	PLXNB1	down_regulated	O43157	-0.832843	11.9806	-8.14178	6.37673e-13	5.37522e-12	18.891
decaprenyl diphosphate synthase subunit 2	PDSS2	down_regulated	Q86YH6	-1.49312	12.4513	-8.21842	6.56519e-13	5.52578e-12	18.9134
RAS protein activator like 3	RASAL3	up_regulated	Q86YV0	1.23026	13.2092	7.99569	6.66655e-13	5.60269e-12	18.8017
solute carrier family 25 member 20	SLC25A20	down_regulated	O43772	-1.31134	15.8195	-7.99247	7.04335e-13	5.91052e-12	18.7514
elastin microfibril interfacer 2	EMILIN2	up_regulated	Q9BXX0	2.0582	13.5439	8.03341	7.17239e-13	6.00086e-12	18.7731
integrin subunit alpha 11	ITGA11	up_regulated	Q9UKX5	1.44258	13.1724	8.03354	7.16747e-13	6.00086e-12	18.754
nexilin F-actin binding protein	NEXN	up_regulated	Q0ZGT2	1.5536	15.1691	7.97583	7.42229e-13	6.20071e-12	18.6929
sirtuin 5	SIRT5	down_regulated	Q9NXA8	-1.15341	14.1423	-7.97426	7.48527e-13	6.24403e-12	18.6856
vinculin	VCL	up_regulated	P18206	0.948452	19.3168	7.9655	7.56483e-13	6.30103e-12	18.6763
mitochondrial ribosomal protein L13	MRPL13	down_regulated	Q9BYD1	-1.32678	15.3359	-8.03405	7.77277e-13	6.44555e-12	18.6744
villin 1	VIL1	down_regulated	P09327	-2.18445	15.5199	-8.01074	7.76667e-13	6.44555e-12	18.6719
aldo-keto reductase family 1 member A1	AKR1A1	down_regulated	P14550	-1.11945	19.1849	-7.96067	7.76559e-13	6.44555e-12	18.6476
membrane metalloendopeptidase	MME	down_regulated	P08473	-2.47515	15.9088	-8.00379	8.05979e-13	6.67369e-12	18.6375
DExH-box helicase 30	DHX30	down_regulated	Q7L2E3	-0.707257	14.7379	-7.94989	8.232e-13	6.80625e-12	18.5877
musashi RNA binding protein 2	MSI2	down_regulated	Q96DH6	-0.729034	14.0783	-8.01191	8.37892e-13	6.91754e-12	18.6089
DnaJ heat shock protein family (Hsp40) member C30	DNAJC30	down_regulated	Q96LL9	-1.02856	12.5735	-8.08741	8.44297e-13	6.96018e-12	18.6292
mitochondrial ribosomal protein L46	MRPL46	down_regulated	Q9H2W6	-1.14466	12.9438	-7.98629	8.50007e-13	6.99698e-12	18.5777
vacuolar protein sorting 13 homolog D	VPS13D	no_significant_change	Q5THJ4	-0.559538	11.4729	-8.07221	8.7082e-13	7.15781e-12	18.6083
amyloid beta precursor protein binding family B member 1 interacting protein	APBB1IP	up_regulated	Q7Z5R6	1.28707	13.7546	7.95897	8.76024e-13	7.19005e-12	18.5528
pleckstrin homology and RhoGEF domain containing G3	PLEKHG3	down_regulated	A1L390	-0.829878	12.3953	-8.02508	8.87903e-13	7.27691e-12	18.5569
pleckstrin homology domain containing A6	PLEKHA6	down_regulated	Q9Y2H5	-1.16917	14.8952	-7.93936	9.03798e-13	7.39638e-12	18.4956
pleckstrin	PLEK	up_regulated	P08567	1.07327	12.4885	8.07165	9.15805e-13	7.47286e-12	18.5864
dedicator of cytokinesis 2	DOCK2	up_regulated	Q92608	1.25972	13.8052	7.93031	9.15234e-13	7.47286e-12	18.4842
raftlin, lipid raft linker 1	RFTN1	up_regulated	Q14699	0.979005	14.5893	7.92804	9.26513e-13	7.54926e-12	18.4727
FERM domain containing kindlin 3	FERMT3	up_regulated	Q86UX7	1.22885	15.8797	7.92439	9.44998e-13	7.68872e-12	18.458
translocase of inner mitochondrial membrane 13	TIMM13	down_regulated	Q9Y5L4	-1.11844	14.3401	-7.92292	9.52528e-13	7.73877e-12	18.4466
NME/NM23 nucleoside diphosphate kinase 3	NME3	down_regulated	Q13232	-0.662615	16.0405	-7.92129	9.60989e-13	7.79623e-12	18.4505
acyl-CoA dehydrogenase very long chain	ACADVL	down_regulated	P49748	-1.02859	17.8	-7.91997	9.67843e-13	7.84051e-12	18.4265
ATP synthase F1 subunit delta	ATP5F1D	down_regulated	P30049	-1.31844	17.8489	-7.91478	9.95408e-13	8.05219e-12	18.4051
fumarylacetoacetate hydrolase domain containing 1	FAHD1	down_regulated	Q6P587	-1.31191	16.5493	-7.91353	1.00216e-12	8.09518e-12	18.3933
solute carrier family 27 member 3	SLC27A3	up_regulated	Q5K4L6	0.760641	13.7789	7.91226	1.00908e-12	8.1393e-12	18.3949
mitochondrial ribosomal protein L20	MRPL20	down_regulated	Q9BYC9	-1.19873	12.3819	-7.99841	1.02125e-12	8.22566e-12	18.4092
clathrin heavy chain	CLTC	no_significant_change	Q00610	-0.402988	18.9935	-7.90669	1.03991e-12	8.36396e-12	18.3687
chromosome 11 open reading frame 96	C11orf96	up_regulated	Q7Z7L8	1.28449	15.4291	7.91653	1.06027e-12	8.51552e-12	18.3504
myosin light chain 9	MYL9	up_regulated	P24844	1.25455	20.3531	7.90012	1.07744e-12	8.64109e-12	18.3315
growth hormone inducible transmembrane protein	GHITM	down_regulated	Q9H3K2	-1.25592	15.6957	-7.89513	1.10689e-12	8.86463e-12	18.3048
phosphodiesterase 12	PDE12	down_regulated	Q6L8Q7	-0.648782	14.1699	-7.89456	1.11029e-12	8.87917e-12	18.2942
voltage dependent anion channel 3	VDAC3	down_regulated	Q9Y277	-0.816537	15.8748	-7.89365	1.11576e-12	8.91022e-12	18.2941
acyl-CoA oxidase 2	ACOX2	down_regulated	Q99424	-2.50048	13.5627	-7.97038	1.13395e-12	9.04264e-12	18.3001
flavin containing dimethylaniline monoxygenase 4	FMO4	down_regulated	P31512	-1.55578	13.8325	-7.97746	1.13981e-12	9.07647e-12	18.3066
lymphocyte specific protein 1	LSP1	up_regulated	P33241	1.34487	14.6037	7.88828	1.14862e-12	9.13362e-12	18.2787
HscB mitochondrial iron-sulfur cluster cochaperone	HSCB	down_regulated	Q8IWL3	-1.05871	12.7148	-8.0271	1.15212e-12	9.14848e-12	18.3345
clustered mitochondria homolog	CLUH	down_regulated	O75153	-1.25411	13.8441	-7.89218	1.16562e-12	9.24262e-12	18.2451
myosin IE	MYO1E	up_regulated	Q12965	0.703721	14.7979	7.884	1.17545e-12	9.30745e-12	18.2382
solute carrier family 25 member 22	SLC25A22	down_regulated	Q9H936	-0.931502	14.8047	-8.07733	1.19976e-12	9.48449e-12	18.3104
RPTOR independent companion of MTOR complex 2	RICTOR	down_regulated	Q6R327	-0.691996	12.3669	-7.94379	1.20119e-12	9.48449e-12	18.2543
UFM1 specific peptidase 2	UFSP2	no_significant_change	Q9NUQ7	-0.487839	13.6035	-7.89836	1.21278e-12	9.5626e-12	18.23
actin related protein 2/3 complex subunit 5	ARPC5	up_regulated	O15511	0.622587	17.8968	7.87788	1.21495e-12	9.56628e-12	18.2042
TNF receptor associated protein 1	TRAP1	down_regulated	Q12931	-0.751465	20.1982	-7.87561	1.22993e-12	9.66761e-12	18.1923
actin binding LIM protein 1	ABLIM1	down_regulated	O14639	-0.754868	14.8947	-7.87541	1.23127e-12	9.66761e-12	18.1901
ral guanine nucleotide dissociation stimulator like 3	RGL3	down_regulated	Q3MIN7	-1.08336	11.5008	-8.13221	1.26731e-12	9.93668e-12	18.2794
lysophosphatidylcholine acyltransferase 1	LPCAT1	up_regulated	Q8NF37	0.963205	14.3674	7.87923	1.29561e-12	1.01445e-11	18.1646
armadillo repeat containing 1	ARMC1	down_regulated	Q9NVT9	-0.765564	14.5498	-7.87046	1.31024e-12	1.02447e-11	18.1282
acetyl-CoA acyltransferase 2	ACAA2	down_regulated	P42765	-1.41204	19.5394	-7.85871	1.34736e-12	1.05203e-11	18.1024
secreted protein acidic and cysteine rich	SPARC	up_regulated	P09486	1.54933	13.7822	7.9064	1.35226e-12	1.05439e-11	18.1575
NFU1 iron-sulfur cluster scaffold	NFU1	down_regulated	Q9UMS0	-1.37391	12.9459	-7.93494	1.36589e-12	1.06354e-11	18.1389
fructose-bisphosphatase 2	FBP2	down_regulated	O00757	-2.24688	15.8138	-7.9278	1.41808e-12	1.10264e-11	18.0914
erythrocyte membrane protein band 4.1 like 1	EPB41L1	down_regulated	Q9H4G0	-0.824864	15.6542	-7.84838	1.42454e-12	1.10614e-11	18.0403
isopentenyl-diphosphate delta isomerase 1	IDI1	down_regulated	Q13907	-0.950207	12.349	-7.94903	1.44091e-12	1.1173e-11	18.1018
ArfGAP with SH3 domain, ankyrin repeat and PH domain 1	ASAP1	up_regulated	Q9ULH1	0.737274	13.375	7.87692	1.46521e-12	1.13458e-11	18.0623
LDL receptor related protein 2	LRP2	down_regulated	P98164	-1.98531	17.1887	-7.83963	1.49331e-12	1.15475e-11	18.0061
inositol 1,4,5-triphosphate receptor associated 1	IRAG1	up_regulated	Q9Y6F6	1.41911	13.3753	7.85065	1.51044e-12	1.16638e-11	18
abhydrolase domain containing 14B	ABHD14B	down_regulated	Q96IU4	-0.904861	17.207	-7.83413	1.53827e-12	1.18625e-11	17.9771
testin LIM domain protein	TES	up_regulated	Q9UGI8	0.849453	16.2305	7.83342	1.54413e-12	1.18913e-11	17.9788
protein kinase cAMP-dependent type II regulatory subunit alpha	PRKAR2A	no_significant_change	P13861	-0.409143	16.8656	-7.83089	1.56532e-12	1.2038e-11	17.9489
NA	NA	down_regulated	Q9BRJ2	-1.35858	13.4064	-7.86195	1.64757e-12	1.26532e-11	17.9186
crystallin lambda 1	CRYL1	down_regulated	Q9Y2S2	-1.31612	18.331	-7.82007	1.65927e-12	1.27256e-11	17.9024
nicotinamide nucleotide adenylyltransferase 3	NMNAT3	down_regulated	Q96T66	-1.50063	13.6186	-7.92054	1.67108e-12	1.27987e-11	17.9362
nucleolar protein 3	NOL3	up_regulated	O60936	1.68894	14.3819	7.9702	1.69516e-12	1.29654e-11	17.9935
SEC24 homolog D, COPII coat complex component	SEC24D	up_regulated	O94855	1.01382	13.7231	7.82638	1.72035e-12	1.31402e-11	17.8725
WW domain containing oxidoreductase	WWOX	down_regulated	Q9NZC7	-0.892688	12.1313	-8.02273	1.75263e-12	1.33685e-11	17.9656
tumor protein p53 inducible protein 11	TP53I11	up_regulated	O14683	1.07295	14.4395	7.82081	1.77245e-12	1.35014e-11	17.8401
adaptor related protein complex 1 subunit sigma 1	AP1S1	down_regulated	P61966	-0.896111	15.1006	-7.81203	1.79376e-12	1.36452e-11	17.8328
RAP2B, member of RAS oncogene family	RAP2B	up_regulated	P61225	0.794851	15.8668	7.8295	1.81801e-12	1.3811e-11	17.83
GIPC PDZ domain containing family member 2	GIPC2	down_regulated	Q8TF65	-1.3754	15.2332	-7.7974	1.87459e-12	1.42216e-11	17.7934
adenosine deaminase RNA specific B1	ADARB1	up_regulated	P78563	0.730237	12.5211	7.82261	1.88594e-12	1.42883e-11	17.7944
serine carboxypeptidase 1	SCPEP1	down_regulated	Q9HB40	-1.12019	14.23	-7.81302	1.91481e-12	1.44875e-11	17.7664
GTP binding protein 6 (putative)	GTPBP6	down_regulated	O43824	-1.1625	12.7757	-7.826	1.92121e-12	1.45164e-11	17.7596
solute carrier family 27 member 4	SLC27A4	down_regulated	Q6P1M0	-0.799129	13.2835	-7.80747	1.97238e-12	1.4883e-11	17.7394
thrombospondin 2	THBS2	up_regulated	P35442	2.73249	14.2235	7.87981	2.06484e-12	1.55598e-11	17.7537
glycogen synthase 1	GYS1	up_regulated	P13807	0.880783	15.7097	7.77772	2.08382e-12	1.56817e-11	17.6809
protein tyrosine phosphatase receptor type E	PTPRE	up_regulated	P23469	0.84936	13.5731	7.8484	2.23828e-12	1.67991e-11	17.6715
intercellular adhesion molecule 1	ICAM1	up_regulated	P05362	0.697976	15.1437	7.76465	2.23547e-12	1.67991e-11	17.6061
Rho GTPase activating protein 45	ARHGAP45	up_regulated	Q92619	1.00598	13.6188	7.76287	2.25689e-12	1.69161e-11	17.6035
NAD kinase 2, mitochondrial	NADK2	down_regulated	Q4G0N4	-0.814819	14.6132	-7.76214	2.26575e-12	1.69599e-11	17.5893
collagen type VI alpha 1 chain	COL6A1	up_regulated	P12109	1.73879	20.1029	7.76038	2.28733e-12	1.70759e-11	17.582
hydroxysteroid 17-beta dehydrogenase 4	HSD17B4	down_regulated	P51659	-0.987855	16.4055	-7.76061	2.28453e-12	1.70759e-11	17.5786
G-rich RNA sequence binding factor 1	GRSF1	down_regulated	Q12849	-1.0357	12.9775	-7.80466	2.31718e-12	1.72758e-11	17.5838
mitochondrial ribosomal protein L27	MRPL27	down_regulated	Q9P0M9	-1.16992	13.982	-7.85561	2.3412e-12	1.74317e-11	17.6137
stabilin 1	STAB1	up_regulated	Q9NY15	1.27578	14.2245	7.76649	2.37043e-12	1.7626e-11	17.5675
peroxiredoxin 3	PRDX3	down_regulated	P30048	-1.28903	18.4612	-7.75268	2.38385e-12	1.77023e-11	17.5374
spermatogenesis associated 20	SPATA20	down_regulated	Q8TB22	-1.36631	13.0749	-7.76089	2.52892e-12	1.87548e-11	17.4922
mitochondrial ribosomal protein S16	MRPS16	down_regulated	Q9Y3D3	-1.35958	13.7567	-7.81661	2.53865e-12	1.88021e-11	17.5151
ASPSCR1 tether for SLC2A4, UBX domain containing	ASPSCR1	down_regulated	Q9BZE9	-0.646623	13.3943	-7.7467	2.54618e-12	1.8833e-11	17.4906
NA	NA	up_regulated	P16112	2.64483	14.0676	7.83543	2.59947e-12	1.92019e-11	17.5379
transmembrane protein 70	TMEM70	down_regulated	Q9BUB7	-1.01301	13.6047	-7.8598	2.60423e-12	1.92118e-11	17.519
osteoclast stimulating factor 1	OSTF1	up_regulated	Q92882	0.715909	15.3023	7.74098	2.62537e-12	1.93423e-11	17.4684
transforming growth factor beta 1	TGFB1	up_regulated	P01137	1.33806	14.1608	7.73798	2.66794e-12	1.96302e-11	17.4343
procollagen-lysine,2-oxoglutarate 5-dioxygenase 1	PLOD1	up_regulated	Q02809	0.801452	14.1137	7.74274	2.69105e-12	1.97743e-11	17.43
patatin like phospholipase domain containing 8	PNPLA8	no_significant_change	Q9NP80	-0.581017	12.7916	-7.75545	2.69645e-12	1.97881e-11	17.4338
aldehyde dehydrogenase 2 family member	ALDH2	down_regulated	P05091	-1.66703	18.9167	-7.7292	2.70409e-12	1.98182e-11	17.4185
Rho/Rac guanine nucleotide exchange factor 2	ARHGEF2	up_regulated	Q92974	0.800389	14.2055	7.72068	2.83041e-12	2.0717e-11	17.3783
TNFRSF1A associated via death domain	TRADD	up_regulated	Q15628	0.598766	14.9629	7.7255	2.85212e-12	2.08487e-11	17.3894
EPS8 like 2	EPS8L2	down_regulated	Q9H6S3	-0.902252	16.2469	-7.71774	2.87535e-12	2.09912e-11	17.3624
nipsnap homolog 2	NIPSNAP2	down_regulated	O75323	-0.778204	17.1736	-7.71521	2.91467e-12	2.12506e-11	17.3446
molybdenum cofactor synthesis 1	MOCS1	down_regulated	Q9NZB8	-1.10185	12.7377	-7.82761	2.94381e-12	2.14352e-11	17.3901
phosphoenolpyruvate carboxykinase 2, mitochondrial	PCK2	down_regulated	Q16822	-2.74036	17.599	-7.70745	3.03845e-12	2.20957e-11	17.2988
phenylalanyl-tRNA synthetase 2, mitochondrial	FARS2	down_regulated	O95363	-1.3277	12.9215	-7.82887	3.05271e-12	2.21706e-11	17.3549
sarcoglycan delta	SGCD	up_regulated	Q92629	1.36029	13.8315	7.78861	3.0567e-12	2.21709e-11	17.3399
catechol-O-methyltransferase domain containing 1	COMTD1	down_regulated	Q86VU5	-1.71378	13.5659	-7.92866	3.1092e-12	2.25226e-11	17.4026
ADP ribosylation factor like GTPase 2	ARL2	down_regulated	P36404	-0.748155	14.8655	-7.70694	3.25756e-12	2.35669e-11	17.2476
SH3 domain binding glutamate rich protein like	SH3BGRL	up_regulated	O75368	0.669219	17.6106	7.6882	3.36859e-12	2.43388e-11	17.2052
adducin 3	ADD3	down_regulated	Q9UEY8	-0.718807	16.2045	-7.68763	3.3788e-12	2.43812e-11	17.2095
ras homolog family member T2	RHOT2	down_regulated	Q8IXI1	-0.848253	14.7742	-7.69455	3.47994e-12	2.50788e-11	17.1765
TPD52 like 2	TPD52L2	no_significant_change	O43399	0.497022	16.8688	7.68185	3.48501e-12	2.50831e-11	17.1725
mitochondrial ribosomal protein S34	MRPS34	down_regulated	P82930	-1.29474	14.6654	-7.75413	3.5178e-12	2.52867e-11	17.2026
spectrin beta, non-erythrocytic 1	SPTBN1	no_significant_change	Q01082	-0.497291	18.4126	-7.67582	3.59923e-12	2.58369e-11	17.1491
aldolase, fructose-bisphosphate C	ALDOC	up_regulated	P09972	0.968682	16.9946	7.6756	3.60354e-12	2.58369e-11	17.1362
myosin light chain 6	MYL6	up_regulated	P60660	0.828653	19.7666	7.67303	3.65342e-12	2.61611e-11	17.1286
adaptor related protein complex 1 subunit gamma 1	AP1G1	down_regulated	O43747	-0.675581	16.3886	-7.67279	3.65816e-12	2.61617e-11	17.1365
transmembrane 9 superfamily member 1	TM9SF1	down_regulated	O15321	-0.76212	13.5393	-7.67945	3.77146e-12	2.69376e-11	17.0967
5'-nucleotidase ecto	NT5E	up_regulated	P21589	1.19463	14.6334	7.67095	3.81739e-12	2.7231e-11	17.0938
LYR motif containing 4	LYRM4	down_regulated	Q9HD34	-1.21017	13.7557	-7.68877	3.84157e-12	2.73687e-11	17.0773
Rho guanine nucleotide exchange factor 10	ARHGEF10	up_regulated	O15013	0.6757	11.8307	7.69921	3.89865e-12	2.77402e-11	17.0899
ketohexokinase	KHK	down_regulated	P50053	-1.82129	17.7869	-7.65814	3.95633e-12	2.8115e-11	17.0558
peroxisomal biogenesis factor 3	PEX3	down_regulated	P56589	-0.908716	13.3025	-7.76893	3.98142e-12	2.82575e-11	17.0993
enoyl-CoA hydratase domain containing 3	ECHDC3	down_regulated	Q96DC8	-2.04998	15.6517	-7.67167	4.06538e-12	2.8817e-11	17.0224
monoamine oxidase A	MAOA	down_regulated	P21397	-1.50868	17.2359	-7.67712	4.08638e-12	2.89293e-11	17.0153
ribosomal protein S6 kinase A1	RPS6KA1	down_regulated	Q15418	-0.929697	13.1927	-7.65669	4.11909e-12	2.91242e-11	17.0083
cyclin G associated kinase	GAK	down_regulated	O14976	-0.6164	14.8804	-7.64937	4.14618e-12	2.92788e-11	17.007
RAB11 family interacting protein 3	RAB11FIP3	down_regulated	O75154	-1.33208	13.4525	-7.83937	4.17077e-12	2.94155e-11	17.0941
serine hydroxymethyltransferase 1	SHMT1	down_regulated	P34896	-1.50334	18.7214	-7.64243	4.30287e-12	3.03091e-11	16.9701
saccharopine dehydrogenase (putative)	SCCPDH	down_regulated	Q8NBX0	-0.698684	16.2628	-7.63671	4.43638e-12	3.12103e-11	16.9334
minichromosome maintenance complex component 7	MCM7	up_regulated	P33993	0.893653	12.7414	7.64225	4.44894e-12	3.12595e-11	16.9378
mitochondrial poly(A) polymerase	MTPAP	down_regulated	Q9NVV4	-0.987468	12.7358	-7.66384	4.69781e-12	3.29669e-11	16.8823
supervillin	SVIL	up_regulated	O95425	0.864011	14.1957	7.61873	4.88352e-12	3.42273e-11	16.8467
myosin heavy chain 9	MYH9	up_regulated	P35579	0.850859	20.2117	7.61454	4.99391e-12	3.49574e-11	16.8208
Rho guanine nucleotide exchange factor 5	ARHGEF5	down_regulated	Q12774	-0.684169	12.6066	-7.62792	5.12744e-12	3.58474e-11	16.8065
CD163 molecule	CD163	up_regulated	Q86VB7	1.42321	14.292	7.61161	5.23753e-12	3.65715e-11	16.7793
ENAH actin regulator	ENAH	up_regulated	Q8N8S7	0.9289	14.1543	7.60783	5.34406e-12	3.7269e-11	16.7574
ectonucleoside triphosphate diphosphohydrolase 1	ENTPD1	up_regulated	P49961	1.37292	14.9718	7.63034	5.41468e-12	3.77147e-11	16.7694
transmembrane protein 43	TMEM43	up_regulated	Q9BTV4	0.786711	16.5489	7.59529	5.53402e-12	3.84981e-11	16.726
ATP synthase peripheral stalk subunit F6	ATP5PF	down_regulated	P18859	-1.37988	15.4181	-7.60292	5.66549e-12	3.93639e-11	16.7026
ATP binding cassette subfamily D member 3	ABCD3	down_regulated	P28288	-1.53748	14.8985	-7.60187	5.69702e-12	3.9534e-11	16.6839
solute carrier family 25 member 23	SLC25A23	down_regulated	Q9BV35	-1.01141	13.4318	-7.78761	5.9475e-12	4.12213e-11	16.7529
RAB29, member RAS oncogene family	RAB29	down_regulated	O14966	-1.56193	15.3886	-7.60836	6.08011e-12	4.20885e-11	16.633
mitochondrial ribosomal protein L48	MRPL48	down_regulated	Q96GC5	-1.08335	13.5783	-7.66483	6.27735e-12	4.34003e-11	16.6397
adaptor related protein complex 3 subunit sigma 2	AP3S2	down_regulated	P59780	-1.5299	13.0346	-7.73873	6.28797e-12	4.34203e-11	16.6722
serine dehydratase like	SDSL	down_regulated	Q96GA7	-1.23722	14.5879	-7.56725	6.42562e-12	4.43162e-11	16.5671
ER membrane protein complex subunit 2	EMC2	no_significant_change	Q15006	-0.478215	14.9584	-7.55922	6.70634e-12	4.61956e-11	16.5309
complement C1q C chain	C1QC	up_regulated	P02747	1.45151	16.1586	7.55713	6.78155e-12	4.66564e-11	16.5115
mitogen-activated protein kinase kinase kinase 6	MAP3K6	up_regulated	O95382	0.763193	12.084	7.6139	7.03357e-12	4.8331e-11	16.5335
signal regulatory protein alpha	SIRPA	up_regulated	P78324	0.817565	13.8658	7.56189	7.04239e-12	4.83325e-11	16.5014
erb-b2 receptor tyrosine kinase 2	ERBB2	down_regulated	P04626	-0.768473	13.7935	-7.74972	7.1753e-12	4.91845e-11	16.5752
destrin, actin depolymerizing factor	DSTN	up_regulated	P60981	0.941271	17.8353	7.54465	7.24724e-12	4.96171e-11	16.4637
mitochondrial ribosome recycling factor	MRRF	down_regulated	Q96E11	-1.02124	14.3747	-7.56356	7.44738e-12	5.09252e-11	16.4421
abhydrolase domain containing 11	ABHD11	down_regulated	Q8NFV4	-1.22124	14.7214	-7.56245	7.49102e-12	5.11613e-11	16.4334
pseudouridine synthase 1	PUS1	down_regulated	Q9Y606	-0.921515	13.5982	-7.54922	7.53139e-12	5.13745e-11	16.4165
hydroxyacylglutathione hydrolase	HAGH	down_regulated	Q16775	-1.04747	16.8072	-7.53653	7.56698e-12	5.15394e-11	16.4127
pyridoxamine 5'-phosphate oxidase	PNPO	down_regulated	Q9NVS9	-1.1527	16.4978	-7.5422	7.57392e-12	5.15394e-11	16.4054
DnaJ heat shock protein family (Hsp40) member B4	DNAJB4	up_regulated	Q9UDY4	0.757105	13.0907	7.54744	7.60274e-12	5.16728e-11	16.4313
LIM domain 7	LMO7	down_regulated	Q8WWI1	-0.605132	14.7304	-7.53321	7.70165e-12	5.22818e-11	16.386
platelet activating factor acetylhydrolase 2	PAFAH2	down_regulated	Q99487	-1.51757	12.3941	-7.66201	7.78562e-12	5.2788e-11	16.4494
cyclase associated actin cytoskeleton regulatory protein 1	CAP1	no_significant_change	Q01518	0.558124	17.7333	7.53025	7.8239e-12	5.29836e-11	16.3771
4-hydroxy-2-oxoglutarate aldolase 1	HOGA1	down_regulated	Q86XE5	-2.23834	15.8475	-7.62916	7.83926e-12	5.30236e-11	16.4363
BCR activator of RhoGEF and GTPase	BCR	down_regulated	P11274	-0.627341	13.0572	-7.55324	7.86376e-12	5.31253e-11	16.3852
thromboxane A synthase 1	TBXAS1	up_regulated	P24557	1.15432	14.6078	7.54621	7.90055e-12	5.33097e-11	16.3837
protein kinase N1	PKN1	no_significant_change	Q16512	0.58408	13.5546	7.51933	8.2915e-12	5.58805e-11	16.3301
peroxisomal biogenesis factor 1	PEX1	down_regulated	O43933	-1.10443	12.2262	-7.54248	8.32202e-12	5.6019e-11	16.3311
glutathione-disulfide reductase	GSR	down_regulated	P00390	-0.712564	17.0088	-7.51437	8.51259e-12	5.72332e-11	16.2866
mitochondrial rRNA methyltransferase 3	MRM3	down_regulated	Q9HC36	-1.23022	13.141	-7.58381	8.84137e-12	5.93071e-11	16.2918
solute carrier family 25 member 3	SLC25A3	down_regulated	Q00325	-0.848728	19.8657	-7.50722	8.84219e-12	5.93071e-11	16.2605
mitochondrial ribosomal protein L44	MRPL44	down_regulated	Q9H9J2	-1.16356	13.5955	-7.52515	9.11738e-12	6.10799e-11	16.2315
solute carrier family 27 member 2	SLC27A2	down_regulated	O14975	-1.94495	15.4559	-7.50761	9.68513e-12	6.48061e-11	16.163
transmembrane protein 51	TMEM51	down_regulated	Q9NW97	-0.941278	13.5004	-7.55866	9.71053e-12	6.48987e-11	16.2011
mitochondrial trans-2-enoyl-CoA reductase	MECR	down_regulated	Q9BV79	-1.22129	14.5292	-7.50637	9.74875e-12	6.50766e-11	16.159
peroxisomal biogenesis factor 16	PEX16	down_regulated	Q9Y5Y5	-0.691356	12.233	-7.59914	9.88349e-12	6.58977e-11	16.2294
transporter 2, ATP binding cassette subfamily B member	TAP2	up_regulated	Q03519	1.04789	15.7975	7.49119	9.92495e-12	6.60957e-11	16.1515
AHNAK nucleoprotein	AHNAK	up_regulated	Q09666	0.749193	18.4856	7.48335	1.00364e-11	6.67585e-11	16.138
filamin C	FLNC	up_regulated	Q14315	1.6788	14.6996	7.48181	1.01186e-11	6.7226e-11	16.1233
glutaryl-CoA dehydrogenase	GCDH	down_regulated	Q92947	-1.77303	15.4576	-7.51097	1.01456e-11	6.73258e-11	16.1354
solute carrier family 25 member 1	SLC25A1	down_regulated	P53007	-1.13748	17.4839	-7.47549	1.04634e-11	6.93525e-11	16.0833
tRNA methyltransferase 10C, mitochondrial RNase P subunit	TRMT10C	down_regulated	Q7L0Y3	-1.11234	13.9729	-7.47302	1.06013e-11	7.01837e-11	16.081
dehydrogenase/reductase 11	DHRS11	down_regulated	Q6UWP2	-1.10299	13.1582	-7.51404	1.06635e-11	7.05123e-11	16.0992
coronin 1A	CORO1A	up_regulated	P31146	1.4428	18.0107	7.46018	1.13479e-11	7.49493e-11	16.0134
plastin 1	PLS1	down_regulated	Q14651	-1.24926	14.2519	-7.46129	1.16256e-11	7.66935e-11	15.9896
engulfment and cell motility 2	ELMO2	up_regulated	Q96JJ3	0.608867	14.6852	7.45497	1.16652e-11	7.68532e-11	15.9813
choline dehydrogenase	CHDH	down_regulated	Q8NE62	-2.18514	16.5941	-7.45478	1.16772e-11	7.68532e-11	15.9755
thyroid hormone receptor interactor 10	TRIP10	no_significant_change	Q15642	0.556644	14.6562	7.44634	1.2211e-11	8.02725e-11	15.9327
A-kinase anchoring protein 12	AKAP12	up_regulated	Q02952	0.965267	16.6845	7.4411	1.25542e-11	8.24321e-11	15.9107
allograft inflammatory factor 1 like	AIF1L	down_regulated	Q9BQI0	-1.2658	14.6054	-7.50839	1.25918e-11	8.25821e-11	15.9444
acyl-CoA dehydrogenase short chain	ACADS	down_regulated	P16219	-1.41502	16.2465	-7.43813	1.27533e-11	8.35436e-11	15.8955
mitochondrial pyruvate carrier 2	MPC2	down_regulated	O95563	-1.66477	15.2256	-7.46985	1.29969e-11	8.50405e-11	15.9105
tropomyosin 2	TPM2	up_regulated	P07951	1.24354	19.8985	7.43543	1.33276e-11	8.71028e-11	15.8545
fumarylacetoacetate hydrolase	FAH	down_regulated	P16930	-1.29625	17.2579	-7.42799	1.34559e-11	8.78389e-11	15.8634
calmodulin regulated spectrin associated protein family member 3	CAMSAP3	down_regulated	Q9P1Y5	-0.995297	12.4797	-7.47345	1.36207e-11	8.88115e-11	15.8664
flavin adenine dinucleotide synthetase 1	FLAD1	down_regulated	Q8NFF5	-0.834381	13.19	-7.49515	1.39642e-11	9.09456e-11	15.847
dopa decarboxylase	DDC	down_regulated	P20711	-2.5181	16.6696	-7.42601	1.40065e-11	9.11153e-11	15.8069
major histocompatibility complex, class II, DQ beta 1	HLA-DQB1	up_regulated	P01920	1.44998	15.1097	7.42064	1.44091e-11	9.3626e-11	15.785
small integral membrane protein 20	SMIM20	down_regulated	Q8N5G0	-1.42466	13.9855	-7.46744	1.45295e-11	9.4299e-11	15.7937
phospholipase C gamma 2	PLCG2	down_regulated	P16885	-0.819622	14.2729	-7.41016	1.47863e-11	9.58546e-11	15.7467
selenoprotein O	SELENOO	down_regulated	Q9BVL4	-1.47341	13.9832	-7.46703	1.50611e-11	9.75239e-11	15.7792
TAP binding protein	TAPBP	up_regulated	O15533	1.21342	15.9723	7.42109	1.52688e-11	9.8755e-11	15.7491
LPS responsive beige-like anchor protein	LRBA	down_regulated	P50851	-0.888913	15.7241	-7.3999	1.56102e-11	1.00846e-10	15.6937
purine nucleoside phosphorylase	PNP	down_regulated	P00491	-0.889723	17.4692	-7.39442	1.60686e-11	1.03617e-10	15.6762
dimethylarginine dimethylaminohydrolase 1	DDAH1	down_regulated	O94760	-1.03051	18.1007	-7.39433	1.60759e-11	1.03617e-10	15.6653
sorting nexin 27	SNX27	down_regulated	Q96L92	-0.602943	15.1947	-7.39119	1.63444e-11	1.05227e-10	15.6554
fibulin 1	FBLN1	up_regulated	P23142	1.44286	16.8471	7.38812	1.66115e-11	1.06824e-10	15.6309
mitochondrial matrix import factor 23	MIX23	down_regulated	Q4VC31	-1.20304	13.8883	-7.45347	1.67141e-11	1.07361e-10	15.6517
protein tyrosine phosphatase receptor type F	PTPRF	down_regulated	P10586	-0.870105	12.3294	-7.40482	1.71445e-11	1.09905e-10	15.6081
cadherin 1	CDH1	down_regulated	P12830	-1.06506	14.1198	-7.39323	1.71494e-11	1.09905e-10	15.607
N-acetyltransferase 8 (putative)	NAT8	down_regulated	Q9UHE5	-2.16221	17.1661	-7.39534	1.7477e-11	1.11877e-10	15.5993
FAST kinase domains 5	FASTKD5	down_regulated	Q7L8L6	-1.31383	12.8458	-7.56734	1.76553e-11	1.12788e-10	15.6814
ladinin 1	LAD1	down_regulated	O00515	-1.88167	14.9635	-7.44279	1.76596e-11	1.12788e-10	15.597
monoamine oxidase B	MAOB	down_regulated	P27338	-0.927952	18.6836	-7.37271	1.80189e-11	1.14953e-10	15.5584
fission, mitochondrial 1	FIS1	down_regulated	Q9Y3D6	-0.994735	14.814	-7.36971	1.83064e-11	1.16654e-10	15.5315
iron-sulfur cluster assembly 2	ISCA2	down_regulated	Q86U28	-1.12221	12.7184	-7.5233	1.84694e-11	1.17458e-10	15.6372
deoxyuridine triphosphatase	DUT	no_significant_change	P33316	-0.50721	15.0215	-7.36798	1.84744e-11	1.17458e-10	15.5301
thioredoxin 2	TXN2	down_regulated	Q99757	-1.27387	13.3603	-7.57642	1.85011e-11	1.17494e-10	15.661
C-terminal Src kinase	CSK	up_regulated	P41240	0.726958	15.1316	7.36749	1.85224e-11	1.17497e-10	15.5375
HCLS1 associated protein X-1	HAX1	down_regulated	O00165	-1.05007	12.6971	-7.45283	1.86258e-11	1.18019e-10	15.58
prolyl 4-hydroxylase subunit alpha 1	P4HA1	up_regulated	P13674	0.792225	14.5073	7.38499	1.90185e-11	1.20372e-10	15.528
mitochondrial ribosomal protein S28	MRPS28	down_regulated	Q9Y2Q9	-1.23786	14.4691	-7.43317	1.92025e-11	1.21399e-10	15.5376
pyridoxal phosphate binding protein	PLPBP	no_significant_change	O94903	-0.560701	16.1908	-7.35751	1.95224e-11	1.23283e-10	15.4749
prolyl-tRNA synthetase 2, mitochondrial	PARS2	down_regulated	Q7L3T8	-1.26584	13.917	-7.39712	1.96004e-11	1.23636e-10	15.4921
EBP cholestenol delta-isomerase	EBP	down_regulated	Q15125	-1.46699	14.1711	-7.5698	2.00231e-11	1.26162e-10	15.5868
cytochrome c oxidase subunit 5A	COX5A	down_regulated	P20674	-1.48226	17.527	-7.36411	2.0584e-11	1.2955e-10	15.4324
plakophilin 2	PKP2	down_regulated	Q99959	-1.06042	13.5219	-7.35582	2.08725e-11	1.31219e-10	15.4195
translocase of inner mitochondrial membrane 29	TIMM29	down_regulated	Q9BSF4	-0.974574	13.3655	-7.3607	2.09556e-11	1.31594e-10	15.416
D-2-hydroxyglutarate dehydrogenase	D2HGDH	down_regulated	Q8N465	-2.137	14.0502	-7.40821	2.18251e-11	1.36901e-10	15.3961
collagen type XII alpha 1 chain	COL12A1	up_regulated	Q99715	1.51397	16.2679	7.33501	2.19789e-11	1.37712e-10	15.3682
RecQ like helicase	RECQL	up_regulated	P46063	0.721551	16.5497	7.33446	2.20435e-11	1.37963e-10	15.3522
ADP ribosylation factor guanine nucleotide exchange factor 2	ARFGEF2	down_regulated	Q9Y6D5	-0.630594	14.1417	-7.33967	2.20682e-11	1.37963e-10	15.3698
retinol saturase	RETSAT	down_regulated	Q6NUM9	-1.28903	14.1128	-7.35053	2.2101e-11	1.38014e-10	15.3659
mitochondrial ribosomal protein S17	MRPS17	down_regulated	Q9Y2R5	-1.29323	13.3374	-7.47566	2.24816e-11	1.40235e-10	15.4184
CD14 molecule	CD14	up_regulated	P08571	1.01306	15.3135	7.32385	2.33087e-11	1.45233e-10	15.3055
kinesin family member 12	KIF12	down_regulated	Q96FN5	-0.930009	13.0165	-7.4912	2.35574e-11	1.46466e-10	15.4129
glutamyl-tRNA amidotransferase subunit B	GATB	down_regulated	O75879	-0.945187	12.8474	-7.41373	2.35588e-11	1.46466e-10	15.3673
crystallin mu	CRYM	down_regulated	Q14894	-2.1292	16.0119	-7.32427	2.39272e-11	1.48592e-10	15.2808
integrin subunit alpha M	ITGAM	up_regulated	P11215	1.01478	13.5858	7.32181	2.42384e-11	1.50359e-10	15.2802
TBC1 domain family member 2B	TBC1D2B	up_regulated	Q9UPU7	0.751393	12.7932	7.31012	2.65191e-11	1.64325e-10	15.1853
haloacid dehalogenase like hydrolase domain containing 5	HDHD5	down_regulated	Q9BXW7	-1.09456	14.3241	-7.30359	2.66701e-11	1.65078e-10	15.1745
kynureninase	KYNU	down_regulated	Q16719	-1.25217	13.3011	-7.38134	2.68214e-11	1.65832e-10	15.2203
NAD(P)HX dehydratase	NAXD	down_regulated	Q8IW45	-0.795567	14.626	-7.29484	2.71501e-11	1.67679e-10	15.1574
calcineurin like EF-hand protein 1	CHP1	down_regulated	Q99653	-1.16285	13.8583	-7.33647	2.85839e-11	1.76341e-10	15.1335
growth factor, augmenter of liver regeneration	GFER	down_regulated	P55789	-1.10821	11.9254	-7.375	2.86818e-11	1.7675e-10	15.156
sepiapterin reductase	SPR	down_regulated	P35270	-0.99238	15.4473	-7.28341	2.88293e-11	1.77465e-10	15.0953
myosin heavy chain 11	MYH11	up_regulated	P35749	1.7596	19.2956	7.27196	3.06164e-11	1.88259e-10	15.0382
CD44 molecule (Indian blood group)	CD44	up_regulated	P16070	0.988651	15.498	7.27191	3.14858e-11	1.93393e-10	15.0194
transmembrane protein 120A	TMEM120A	down_regulated	Q9BXJ8	-1.19178	12.5949	-7.41203	3.21176e-11	1.97058e-10	15.0817
gamma-glutamyltransferase 1	GGT1	down_regulated	P19440	-1.53784	17.8703	-7.31007	3.27463e-11	2.00696e-10	15.0087
transmembrane protein 160	TMEM160	down_regulated	Q9NX00	-1.15852	13.7778	-7.33856	3.33414e-11	2.04121e-10	15.0037
regulator of microtubule dynamics 2	RMDN2	down_regulated	Q96LZ7	-0.716496	12.944	-7.35008	3.37054e-11	2.06124e-10	15.0084
prolyl 4-hydroxylase subunit alpha 2	P4HA2	up_regulated	O15460	0.85807	13.5721	7.27484	3.37762e-11	2.06333e-10	14.9652
Mov10 RISC complex RNA helicase	MOV10	down_regulated	Q9HCE1	-0.79637	14.0728	-7.24973	3.44018e-11	2.09926e-10	14.9252
hydroxysteroid 11-beta dehydrogenase 2	HSD11B2	down_regulated	P80365	-1.88138	15.6444	-7.38784	3.4822e-11	2.12062e-10	14.9719
phosphatidylinositol transfer protein beta	PITPNB	up_regulated	P48739	0.647094	14.9948	7.24738	3.48274e-11	2.12062e-10	14.9142
DAB adaptor protein 2	DAB2	down_regulated	P98082	-1.20258	16.6701	-7.24676	3.49416e-11	2.12527e-10	14.9087
Coenzyme A synthase	COASY	down_regulated	Q13057	-0.869017	15.7937	-7.24554	3.51652e-11	2.13655e-10	14.8966
laminin subunit alpha 2	LAMA2	up_regulated	P24043	0.863997	12.9551	7.3191	3.55919e-11	2.16014e-10	14.9395
transcription factor B1, mitochondrial	TFB1M	down_regulated	Q8WVM0	-1.24388	11.9078	-7.38098	3.74642e-11	2.27132e-10	14.9302
acylglycerol kinase	AGK	down_regulated	Q53H12	-0.928836	14.0815	-7.25419	3.76017e-11	2.27719e-10	14.8405
peroxisomal membrane protein 2	PXMP2	down_regulated	Q9NR77	-1.80166	14.2014	-7.34213	3.90676e-11	2.36342e-10	14.8717
protein phosphatase 1 regulatory inhibitor subunit 14A	PPP1R14A	up_regulated	Q96A00	1.32753	15.0851	7.22783	3.96484e-11	2.39598e-10	14.78
betaine--homocysteine S-methyltransferase	BHMT	down_regulated	Q93088	-1.58446	20.5031	-7.21961	4.02789e-11	2.43146e-10	14.7764
catenin beta 1	CTNNB1	no_significant_change	P35222	-0.544904	16.2947	-7.21787	4.0647e-11	2.45105e-10	14.7609
crystallin zeta	CRYZ	down_regulated	Q08257	-0.932605	19.4588	-7.21455	4.13601e-11	2.49137e-10	14.7462
solute carrier family 22 member 2	SLC22A2	down_regulated	O15244	-2.49136	14.5351	-7.27605	4.15352e-11	2.49924e-10	14.7686
transgelin	TAGLN	up_regulated	Q01995	1.51743	20.6179	7.21269	4.17648e-11	2.51036e-10	14.7314
complement C1q A chain	C1QA	up_regulated	P02745	1.57821	14.192	7.23767	4.21657e-11	2.53175e-10	14.741
copine 2	CPNE2	up_regulated	Q96FN4	0.72412	13.7527	7.21584	4.22112e-11	2.53177e-10	14.7209
erythrocyte membrane protein band 4.1 like 5	EPB41L5	down_regulated	Q9HCM4	-1.00529	13.0146	-7.33214	4.42209e-11	2.64948e-10	14.7497
Rac family small GTPase 2	RAC2	up_regulated	P15153	0.622874	18.9795	7.25904	4.53057e-11	2.71158e-10	14.725
diablo IAP-binding mitochondrial protein	DIABLO	down_regulated	Q9NR28	-0.645917	15.8566	-7.1969	4.53599e-11	2.71193e-10	14.6432
methionine sulfoxide reductase A	MSRA	down_regulated	Q9UJ68	-1.90313	15.5814	-7.19828	4.75379e-11	2.83913e-10	14.6
slit guidance ligand 3	SLIT3	up_regulated	O75094	1.12449	12.1863	7.27064	4.86595e-11	2.90302e-10	14.6515
RAB23, member RAS oncogene family	RAB23	up_regulated	Q9ULC3	1.21527	14.6481	7.18233	5.02717e-11	2.99602e-10	14.5511
palladin, cytoskeletal associated protein	PALLD	up_regulated	Q8WX93	1.17458	17.2606	7.17188	5.16919e-11	3.07739e-10	14.5192
transforming growth factor beta 1 induced transcript 1	TGFB1I1	up_regulated	O43294	1.02915	16.5336	7.17098	5.19332e-11	3.08849e-10	14.5194
cytochrome c oxidase assembly homolog COX15	COX15	down_regulated	Q7KZN9	-0.996724	12.858	-7.38234	5.19899e-11	3.08858e-10	14.6509
major histocompatibility complex, class II, DR alpha	HLA-DRA	up_regulated	P01903	0.755438	17.366	7.16501	5.35773e-11	3.17953e-10	14.4867
ADP ribosylation factor guanine nucleotide exchange factor 1	ARFGEF1	down_regulated	Q9Y6D6	-0.724476	14.7335	-7.1718	5.45556e-11	3.23416e-10	14.4752
ISG15 ubiquitin like modifier	ISG15	up_regulated	P05161	0.932846	14.4294	7.1659	5.62522e-11	3.32771e-10	14.4635
1-acylglycerol-3-phosphate O-acyltransferase 3	AGPAT3	down_regulated	Q9NRZ7	-1.52253	14.8105	-7.17669	5.61932e-11	3.32771e-10	14.4425
arachidonate 5-lipoxygenase activating protein	ALOX5AP	up_regulated	P20292	1.25375	16.2746	7.18203	5.78449e-11	3.41833e-10	14.4653
angiopoietin like 2	ANGPTL2	up_regulated	Q9UKU9	1.33629	12.7114	7.19746	5.8352e-11	3.44467e-10	14.4658
aminoacylase 3	ACY3	down_regulated	Q96HD9	-1.83941	14.695	-7.2051	5.96464e-11	3.51738e-10	14.4315
Suv3 like RNA helicase	SUPV3L1	down_regulated	Q8IYB8	-0.753016	14.5205	-7.16963	5.99365e-11	3.53078e-10	14.4007
notch receptor 3	NOTCH3	up_regulated	Q9UM47	0.96204	12.8801	7.1977	6.00701e-11	3.53494e-10	14.4202
TBC1 domain family member 13	TBC1D13	down_regulated	Q9NVG8	-0.914721	13.4038	-7.14271	6.17848e-11	3.63204e-10	14.3511
mitochondrial ribosomal protein L16	MRPL16	down_regulated	Q9NX20	-1.25467	12.3738	-7.24959	6.20579e-11	3.64428e-10	14.4202
sorting nexin 4	SNX4	down_regulated	O95219	-0.747656	15.3147	-7.14114	6.22915e-11	3.65417e-10	14.3573
alanine--glyoxylate aminotransferase 2	AGXT2	down_regulated	Q9BYV1	-2.61099	15.1386	-7.15736	6.38517e-11	3.74179e-10	14.3311
G protein subunit alpha i2	GNAI2	up_regulated	P04899	0.722225	18.3585	7.13103	6.39607e-11	3.74427e-10	14.3229
RNA 3'-terminal phosphate cyclase	RTCA	down_regulated	O00442	-0.650414	14.6802	-7.14089	6.4051e-11	3.74565e-10	14.3308
extended synaptotagmin 1	ESYT1	no_significant_change	Q9BSJ8	0.377077	18.0582	7.12681	6.53813e-11	3.81947e-10	14.3032
phospholysine phosphohistidine inorganic pyrophosphate phosphatase	LHPP	down_regulated	Q9H008	-0.890987	16.5731	-7.13159	6.54607e-11	3.82013e-10	14.3041
TPD52 like 1	TPD52L1	down_regulated	Q16890	-1.13882	12.8218	-7.19265	6.76363e-11	3.943e-10	14.2911
myristoylated alanine rich protein kinase C substrate	MARCKS	up_regulated	P29966	0.869656	16.4937	7.1192	6.80225e-11	3.96139e-10	14.2674
quinolinate phosphoribosyltransferase	QPRT	down_regulated	Q15274	-2.16743	16.2352	-7.12767	6.85961e-11	3.99066e-10	14.2528
xylulokinase	XYLB	down_regulated	O75191	-1.3453	13.7819	-7.14484	7.00424e-11	4.07058e-10	14.2434
nicotinamide nucleotide adenylyltransferase 1	NMNAT1	down_regulated	Q9HAN9	-0.676281	13.5225	-7.12445	7.16384e-11	4.15746e-10	14.2163
lactamase beta 2	LACTB2	down_regulated	Q53H82	-1.62906	15.7812	-7.1141	7.16854e-11	4.15746e-10	14.1981
matrix Gla protein	MGP	up_regulated	P08493	1.51459	15.5233	7.11048	7.30477e-11	4.23209e-10	14.1891
iron-sulfur cluster assembly 1	ISCA1	down_regulated	Q9BUE6	-0.990504	13.2213	-7.17038	7.3387e-11	4.24737e-10	14.2348
tetratricopeptide repeat domain 39B	TTC39B	down_regulated	Q5VTQ0	-1.25134	12.7861	-7.16328	7.37875e-11	4.26615e-10	14.2076
thrombospondin 3	THBS3	up_regulated	P49746	1.53805	12.8782	7.20505	7.48762e-11	4.32464e-10	14.2347
nebulette	NEBL	down_regulated	O76041	-1.17231	14.1228	-7.14105	7.56133e-11	4.36272e-10	14.1722
sorting nexin family member 30	SNX30	down_regulated	Q5VWJ9	-1.10718	13.6966	-7.09929	7.74114e-11	4.46188e-10	14.1316
GH3 domain containing	GHDC	down_regulated	Q8N2G8	-0.955521	15.2164	-7.09586	7.8804e-11	4.53749e-10	14.1217
mitochondrial ribosomal protein L34	MRPL34	down_regulated	Q9BQ48	-1.21165	12.8711	-7.13673	8.19562e-11	4.71416e-10	14.1064
translocase of inner mitochondrial membrane 22	TIMM22	down_regulated	Q9Y584	-0.770808	13.456	-7.12884	8.28472e-11	4.76053e-10	14.1129
cytochrome c oxidase subunit 6B1	COX6B1	down_regulated	P14854	-1.58157	16.1585	-7.13229	8.38252e-11	4.81181e-10	14.0727
arylformamidase	AFMID	down_regulated	Q63HM1	-1.70021	13.7513	-7.15251	8.54944e-11	4.90261e-10	14.0739
OXA1L mitochondrial inner membrane protein	OXA1L	down_regulated	Q15070	-1.06657	14.199	-7.11081	8.57844e-11	4.91422e-10	14.0537
Rho guanine nucleotide exchange factor 17	ARHGEF17	up_regulated	Q96PE2	0.74848	14.0432	7.07197	8.6947e-11	4.97574e-10	14.008
betaine--homocysteine S-methyltransferase 2	BHMT2	down_regulated	Q9H2M3	-1.95635	16.1402	-7.07823	8.86044e-11	5.06543e-10	14.0011
elastin	ELN	up_regulated	P15502	2.01974	13.9494	7.09291	8.89667e-11	5.08097e-10	14.0051
solute carrier family 4 member 4	SLC4A4	down_regulated	Q9Y6R1	-2.44235	15.015	-7.08563	8.99061e-11	5.1294e-10	13.9931
transmembrane protein 192	TMEM192	down_regulated	Q8IY95	-0.921157	14.9862	-7.08123	9.447e-11	5.38431e-10	13.9542
COPI coat complex subunit zeta 2	COPZ2	up_regulated	Q9P299	0.916963	11.7681	7.12297	9.92044e-11	5.64841e-10	13.9266
gamma-butyrobetaine hydroxylase 1	BBOX1	down_regulated	O75936	-1.68444	17.5109	-7.04739	1.01287e-10	5.7553e-10	13.8706
HEAT repeat containing 5B	HEATR5B	down_regulated	Q9P2D3	-0.654935	13.1247	-7.05235	1.01275e-10	5.7553e-10	13.8687
solute carrier family 35 member B2	SLC35B2	no_significant_change	Q8TB61	-0.563866	14.1605	-7.04132	1.01926e-10	5.78575e-10	13.8559
pleckstrin homology domain containing A5	PLEKHA5	down_regulated	Q9HAU0	-0.855865	15.3967	-7.03991	1.02673e-10	5.8223e-10	13.8527
trans-2,3-enoyl-CoA reductase	TECR	down_regulated	Q9NZ01	-0.599097	14.8983	-7.03945	1.02919e-10	5.83036e-10	13.863
RAB5C, member RAS oncogene family	RAB5C	no_significant_change	P51148	-0.42965	18.034	-7.03175	1.07107e-10	6.06148e-10	13.8337
protein tyrosine phosphatase mitochondrial 1	PTPMT1	down_regulated	Q8WUK0	-1.03375	12.4371	-7.09367	1.08196e-10	6.11694e-10	13.8564
Janus kinase 1	JAK1	no_significant_change	P23458	0.45447	12.7114	7.0228	1.12188e-10	6.33623e-10	13.78
patatin like phospholipase domain containing 4	PNPLA4	down_regulated	P41247	-0.946501	11.27	-7.19932	1.15543e-10	6.51918e-10	13.8731
rogdi atypical leucine zipper	ROGDI	down_regulated	Q9GZN7	-0.966966	12.4398	-7.084	1.17062e-10	6.59823e-10	13.7682
perilipin 3	PLIN3	up_regulated	O60664	0.633481	15.8605	7.01063	1.19475e-10	6.7275e-10	13.7024
glycogen phosphorylase, muscle associated	PYGM	up_regulated	P11217	0.986843	13.9051	7.03306	1.20939e-10	6.8031e-10	13.7004
ATPase H+ transporting V1 subunit F	ATP6V1F	down_regulated	Q16864	-1.29459	14.0419	-7.04694	1.22207e-10	6.86758e-10	13.7014
tankyrase 1 binding protein 1	TNKS1BP1	no_significant_change	Q9C0C2	0.439175	14.559	7.00523	1.2286e-10	6.89268e-10	13.6761
RAB11 family interacting protein 5	RAB11FIP5	down_regulated	Q9BXF6	-0.744679	15.1047	-7.00517	1.22899e-10	6.89268e-10	13.6705
capping protein regulator and myosin 1 linker 1	CARMIL1	down_regulated	Q5VZK9	-0.595285	13.3966	-7.01155	1.24982e-10	6.99553e-10	13.6744
plasmolipin	PLLP	down_regulated	Q9Y342	-1.54263	13.6463	-7.04804	1.2497e-10	6.99553e-10	13.6742
polypeptide N-acetylgalactosaminyltransferase 11	GALNT11	down_regulated	Q8NCW6	-1.11463	13.4271	-7.04177	1.25469e-10	7.01575e-10	13.6729
NECAP endocytosis associated 2	NECAP2	no_significant_change	Q9NVZ3	0.506455	15.1713	6.99942	1.26606e-10	7.0723e-10	13.6475
protein phosphatase 1 regulatory subunit 21	PPP1R21	no_significant_change	Q6ZMI0	-0.453505	14.9856	-6.99366	1.30432e-10	7.27879e-10	13.6209
glycine-N-acyltransferase like 1	GLYATL1	down_regulated	Q969I3	-2.5643	15.2746	-7.03797	1.35278e-10	7.54169e-10	13.6135
synaptojanin 2 binding protein	SYNJ2BP	down_regulated	P57105	-1.05225	14.1979	-7.0162	1.39056e-10	7.74463e-10	13.5759
protein phosphatase 1 catalytic subunit beta	PPP1CB	no_significant_change	P62140	0.308558	16.8615	6.98067	1.3948e-10	7.76055e-10	13.5839
acyl-CoA thioesterase 8	ACOT8	down_regulated	O14734	-1.25293	13.5332	-7.04302	1.39689e-10	7.76451e-10	13.5827
mitochondrial ribosomal protein L40	MRPL40	down_regulated	Q9NQ50	-1.0876	14.2497	-7.06614	1.40364e-10	7.79432e-10	13.6239
syntaxin binding protein 2	STXBP2	down_regulated	Q15833	-0.772398	15.3238	-6.9738	1.44513e-10	8.01678e-10	13.5178
metaxin 2	MTX2	down_regulated	O75431	-1.48776	14.2198	-6.98614	1.46064e-10	8.09482e-10	13.5102
p21 (RAC1) activated kinase 4	PAK4	down_regulated	O96013	-0.686368	12.5595	-7.01676	1.46457e-10	8.10859e-10	13.5326
sulfotransferase family 1C member 2	SULT1C2	down_regulated	O00338	-1.81856	14.8456	-7.0155	1.47392e-10	8.15232e-10	13.5196
protein kinase C and casein kinase substrate in neurons 3	PACSIN3	down_regulated	Q9UKS6	-0.974061	13.2371	-7.01404	1.48492e-10	8.20508e-10	13.5131
collagen type I alpha 1 chain	COL1A1	up_regulated	P02452	1.85477	21.0896	6.9658	1.50603e-10	8.31352e-10	13.4772
integrin subunit alpha X	ITGAX	up_regulated	P20702	1.28694	13.0372	6.98806	1.52241e-10	8.39567e-10	13.5135
voltage dependent anion channel 1	VDAC1	down_regulated	P21796	-0.846196	18.7217	-6.96265	1.53069e-10	8.43307e-10	13.4551
death associated protein kinase 3	DAPK3	up_regulated	O43293	0.995319	13.3533	7.00036	1.59143e-10	8.75911e-10	13.4665
ganglioside GM2 activator	GM2A	down_regulated	P17900	-2.04421	15.0502	-7.0224	1.59549e-10	8.77285e-10	13.4668
3'(2'), 5'-bisphosphate nucleotidase 1	BPNT1	down_regulated	O95861	-0.586074	16.0646	-6.95401	1.60045e-10	8.79151e-10	13.4163
cysteine rich transmembrane module containing 1	CYSTM1	down_regulated	Q9H1C7	-0.956171	15.3881	-7.01485	1.60966e-10	8.83346e-10	13.4613
ATP synthase membrane subunit k	ATP5MK	down_regulated	Q96IX5	-1.23855	15.5902	-6.9574	1.6511e-10	9.04388e-10	13.388
MICAL like 2	MICALL2	up_regulated	Q8IY33	0.974631	14.8912	6.95263	1.65122e-10	9.04388e-10	13.3833
vacuolar ATPase assembly factor VMA21	VMA21	up_regulated	Q3ZAQ7	0.627445	14.188	7.045	1.66057e-10	9.08621e-10	13.5052
Rho GTPase activating protein 17	ARHGAP17	no_significant_change	Q68EM7	0.516702	14.4095	6.96383	1.67948e-10	9.1807e-10	13.3825
sorting nexin 29	SNX29	down_regulated	Q8TEQ0	-0.695742	13.1876	-6.98029	1.71447e-10	9.36286e-10	13.3761
ATPase H+ transporting accessory protein 1	ATP6AP1	down_regulated	Q15904	-1.02221	15.1778	-6.94348	1.73073e-10	9.44249e-10	13.3536
sarcolemma associated protein	SLMAP	up_regulated	Q14BN4	1.11518	14.2296	6.93801	1.78004e-10	9.7021e-10	13.3217
dedicator of cytokinesis 10	DOCK10	up_regulated	Q96BY6	0.812015	12.2376	6.95563	1.79639e-10	9.78168e-10	13.3334
RRAD, Ras related glycolysis inhibitor and calcium channel regulator	RRAD	up_regulated	P55042	1.4286	13.716	6.95991	1.80357e-10	9.81128e-10	13.3314
lymphocyte cytosolic protein 1	LCP1	up_regulated	P13796	1.00413	18.238	6.92953	1.81554e-10	9.86683e-10	13.2902
ATP binding cassette subfamily F member 3	ABCF3	no_significant_change	Q9NUQ8	-0.523917	14.0943	-6.92862	1.82402e-10	9.90334e-10	13.2965
phosphoglucomutase 5	PGM5	up_regulated	Q15124	1.35396	16.4251	6.9274	1.83554e-10	9.95624e-10	13.2816
aquaporin 1 (Colton blood group)	AQP1	down_regulated	P29972	-1.40631	14.9474	-6.98741	1.84778e-10	1.00129e-09	13.3311
caspase 3	CASP3	up_regulated	P42574	0.827737	14.8393	6.97067	1.90063e-10	1.02894e-09	13.3224
calumenin	CALU	up_regulated	O43852	0.676923	16.5253	6.9193	1.91366e-10	1.035e-09	13.2471
chloride intracellular channel 4	CLIC4	no_significant_change	Q9Y696	-0.581243	18.1239	-6.91634	1.94303e-10	1.04987e-09	13.2521
adhesion G protein-coupled receptor E5	ADGRE5	up_regulated	P48960	1.19946	13.841	6.91926	1.96005e-10	1.05805e-09	13.2266
peptide deformylase, mitochondrial	PDF	down_regulated	Q9HBH1	-1.23987	14.3419	-7.00285	1.9837e-10	1.06979e-09	13.2699
Ts translation elongation factor, mitochondrial	TSFM	down_regulated	P43897	-1.2729	14.788	-6.93027	1.99348e-10	1.07403e-09	13.2067
scribble planar cell polarity protein	SCRIB	no_significant_change	Q14160	-0.573386	13.76	-6.91106	2.04428e-10	1.10034e-09	13.181
peroxiredoxin 5	PRDX5	down_regulated	P30044	-0.722541	19.442	-6.90579	2.05125e-10	1.10304e-09	13.161
cytochrome c oxidase assembly factor COX20	COX20	down_regulated	Q5RI15	-1.25638	13.2538	-6.96266	2.09217e-10	1.12396e-09	13.1968
adenosine deaminase	ADA	up_regulated	P00813	0.904363	12.6337	6.9305	2.09439e-10	1.12408e-09	13.1871
exportin for tRNA	XPOT	no_significant_change	O43592	0.546622	13.5039	6.90099	2.10255e-10	1.12739e-09	13.1551
mitochondrial ribosomal protein L30	MRPL30	down_regulated	Q8TCC3	-1.15238	12.2353	-6.99519	2.12515e-10	1.13794e-09	13.2073
oxysterol binding protein like 8	OSBPL8	down_regulated	Q9BZF1	-0.644548	14.0306	-6.90339	2.1263e-10	1.13794e-09	13.1382
septin 5	SEPTIN5	up_regulated	Q99719	1.06437	13.3982	6.91115	2.25299e-10	1.2046e-09	13.0998
ALG11 alpha-1,2-mannosyltransferase	ALG11	down_regulated	Q2TAA5	-0.670392	12.8736	-6.93123	2.25697e-10	1.20555e-09	13.1144
VAMP associated protein B and C	VAPB	no_significant_change	O95292	-0.42536	16.7104	-6.88701	2.25907e-10	1.20555e-09	13.0752
cadherin related family member 2	CDHR2	down_regulated	Q9BYE9	-1.89927	13.8652	-6.99311	2.28684e-10	1.21921e-09	13.1235
spermidine synthase	SRM	up_regulated	P19623	0.922431	15.0221	6.8936	2.28949e-10	1.21947e-09	13.0872
Rho GTPase activating protein 25	ARHGAP25	up_regulated	P42331	0.934226	13.6627	6.88284	2.30794e-10	1.22813e-09	13.0598
glycerol kinase	GK	down_regulated	P32189	-2.02977	15.6797	-7.01802	2.3113e-10	1.22875e-09	13.1342
plexin domain containing 2	PLXDC2	up_regulated	Q6UX71	0.801977	14.7567	6.88652	2.3183e-10	1.23131e-09	13.0529
latent transforming growth factor beta binding protein 4	LTBP4	up_regulated	Q8N2S1	1.74629	14.4317	6.91137	2.42996e-10	1.2894e-09	13.043
inositol polyphosphate-4-phosphatase type I A	INPP4A	up_regulated	Q96PE3	0.751761	12.0905	6.92401	2.47032e-10	1.30957e-09	13.0465
nudix hydrolase 3	NUDT3	no_significant_change	O95989	0.547733	15.5143	6.87593	2.50585e-10	1.32591e-09	13.0037
VPS35 endosomal protein sorting factor like	VPS35L	down_regulated	Q7Z3J2	-0.635004	15.2995	-6.8668	2.50584e-10	1.32591e-09	12.9759
nudix hydrolase 19	NUDT19	down_regulated	A8MXV4	-1.13393	13.2599	-6.88404	2.52298e-10	1.33371e-09	12.9755
regucalcin	RGN	down_regulated	Q15493	-1.4164	15.0729	-6.86801	2.60933e-10	1.37806e-09	12.942
heat shock protein family B (small) member 1	HSPB1	no_significant_change	P04792	0.501595	20.491	6.85472	2.66584e-10	1.40658e-09	12.9193
selenophosphate synthetase 2	SEPHS2	down_regulated	Q99611	-1.20639	13.2181	-6.91938	2.67208e-10	1.40855e-09	12.9483
formin like 1	FMNL1	up_regulated	O95466	1.01082	13.8133	6.85311	2.68798e-10	1.4156e-09	12.9072
mitochondrial ribosomal protein S14	MRPS14	down_regulated	O60783	-1.4418	12.9147	-6.99	2.7405e-10	1.44191e-09	12.9811
reticulocalbin 1	RCN1	up_regulated	Q15293	0.690864	16.1931	6.84547	2.79521e-10	1.46932e-09	12.8753
proline dehydrogenase 2	PRODH2	down_regulated	Q9UF12	-2.45159	14.8544	-6.92307	2.8589e-10	1.50025e-09	12.9217
lymphocyte cytosolic protein 2	LCP2	up_regulated	Q13094	1.31159	13.798	6.8691	2.85939e-10	1.50025e-09	12.882
VPS29 retromer complex component	VPS29	no_significant_change	Q9UBQ0	-0.481568	15.416	-6.8402	2.87167e-10	1.50528e-09	12.8398
golgin B1	GOLGB1	no_significant_change	Q14789	-0.482576	14.2818	-6.83538	2.94337e-10	1.54143e-09	12.8188
glutathione peroxidase 8 (putative)	GPX8	up_regulated	Q8TED1	1.06953	13.5012	6.90429	2.96289e-10	1.5502e-09	12.8971
protein kinase AMP-activated catalytic subunit alpha 2	PRKAA2	down_regulated	P54646	-0.844615	14.3299	-6.8316	3.00086e-10	1.5686e-09	12.8072
aldehyde dehydrogenase 8 family member A1	ALDH8A1	down_regulated	Q9H2A2	-1.79443	14.3568	-6.8591	3.08389e-10	1.61051e-09	12.8054
aldo-keto reductase family 7 like (gene/pseudogene)	AKR7L	down_regulated	Q8NHP1	-2.06525	14.4603	-6.89696	3.25346e-10	1.69749e-09	12.7968
nudix hydrolase 8	NUDT8	down_regulated	Q8WV74	-1.8008	12.5197	-6.98385	3.37416e-10	1.75883e-09	12.8064
branched chain amino acid transaminase 2	BCAT2	down_regulated	O15382	-1.03064	14.1903	-6.83602	3.37998e-10	1.76022e-09	12.7149
tetratricopeptide repeat domain 38	TTC38	down_regulated	Q5R3I4	-1.42051	15.7851	-6.80804	3.38489e-10	1.76115e-09	12.69
serine/threonine kinase 10	STK10	up_regulated	O94804	0.765043	13.5036	6.81647	3.47311e-10	1.80538e-09	12.6775
neuroplastin	NPTN	no_significant_change	Q9Y639	0.457089	15.576	6.80191	3.49253e-10	1.81379e-09	12.6618
mitochondrial ribosomal protein L41	MRPL41	down_regulated	Q8IXM3	-1.2187	13.4558	-6.83918	3.49636e-10	1.8141e-09	12.667
acyl-CoA synthetase medium chain family member 2B	ACSM2B	down_regulated	Q68CK6	-2.44117	17.8197	-6.81372	3.60567e-10	1.86909e-09	12.6292
NADH:ubiquinone oxidoreductase complex assembly factor 7	NDUFAF7	down_regulated	Q7L592	-0.97736	11.7957	-6.88474	3.66389e-10	1.89752e-09	12.6715
translocase of outer mitochondrial membrane 70	TOMM70	down_regulated	O94826	-0.680118	16.127	-6.79106	3.69153e-10	1.91007e-09	12.5919
family with sequence similarity 114 member A1	FAM114A1	up_regulated	Q8IWE2	0.781377	13.9604	6.82133	3.7307e-10	1.92856e-09	12.6103
Ral GTPase activating protein catalytic subunit alpha 2	RALGAPA2	down_regulated	Q2PPJ7	-0.599468	12.6804	-6.78875	3.73534e-10	1.92918e-09	12.579
ubiquinol-cytochrome c reductase complex assembly factor 2	UQCC2	down_regulated	Q9BRT2	-1.0972	12.7682	-6.8295	3.76489e-10	1.94265e-09	12.6008
potassium voltage-gated channel subfamily A regulatory beta subunit 2	KCNAB2	up_regulated	Q13303	1.21212	13.216	6.84789	3.8152e-10	1.96681e-09	12.6407
Rho associated coiled-coil containing protein kinase 1	ROCK1	no_significant_change	Q13464	0.451547	15.4249	6.78331	3.84027e-10	1.97792e-09	12.5746
SH3 domain containing 19	SH3D19	up_regulated	Q5HYK7	0.697521	12.7175	6.79592	3.85494e-10	1.98365e-09	12.5728
pyruvate dehydrogenase phosphatase regulatory subunit	PDPR	down_regulated	Q8NCN5	-0.664975	14.6579	-6.77833	3.93906e-10	2.02508e-09	12.532
small integral membrane protein 24	SMIM24	down_regulated	O75264	-2.23502	15.0909	-6.89737	4.01819e-10	2.06387e-09	12.6085
galectin 9	LGALS9	up_regulated	O00182	1.1775	14.7105	6.83177	4.02446e-10	2.0652e-09	12.5929
NA	NA	down_regulated	Q8NI35	-1.13638	12.8975	-6.87426	4.09534e-10	2.09966e-09	12.5749
component of inhibitor of nuclear factor kappa B kinase complex	CHUK	down_regulated	O15111	-0.694681	12.4888	-6.78542	4.16118e-10	2.13056e-09	12.4949
LRAT domain containing 2	LRATD2	down_regulated	Q96KN1	-0.980697	13.798	-6.77625	4.1632e-10	2.13056e-09	12.49
neurolysin	NLN	down_regulated	Q9BYT8	-0.848616	14.6762	-6.77417	4.2073e-10	2.15116e-09	12.4793
LYR motif containing 2	LYRM2	down_regulated	Q9NU23	-1.11597	12.1713	-6.83342	4.2126e-10	2.15192e-09	12.5219
mitochondrial ribosomal protein S24	MRPS24	down_regulated	Q96EL2	-1.25182	14.3631	-6.92642	4.27866e-10	2.18367e-09	12.5936
twinfilin actin binding protein 2	TWF2	up_regulated	Q6IBS0	0.589883	15.1076	6.76152	4.29135e-10	2.18816e-09	12.4547
ATP citrate lyase	ACLY	up_regulated	P53396	0.799784	17.8295	6.75666	4.39887e-10	2.24095e-09	12.432
hydroxyacid oxidase 2	HAO2	down_regulated	Q9NYQ3	-2.09687	15.0199	-6.89766	4.42716e-10	2.25331e-09	12.5076
threonyl-tRNA synthetase 2, mitochondrial	TARS2	down_regulated	Q9BW92	-1.22764	13.7085	-6.7593	4.43702e-10	2.25629e-09	12.4103
aldehyde dehydrogenase 1 family member L2	ALDH1L2	down_regulated	Q3SY69	-0.96683	15.3845	-6.7712	4.47142e-10	2.27172e-09	12.4463
kinesin family member 13A	KIF13A	up_regulated	Q9H1H9	0.690165	12.1027	6.804	4.50196e-10	2.28517e-09	12.4412
BCL2 like 13	BCL2L13	down_regulated	Q9BXK5	-1.04646	14.7726	-6.7481	4.59493e-10	2.33026e-09	12.379
MOB kinase activator 3A	MOB3A	up_regulated	Q96BX8	0.789924	12.7158	6.78876	4.61695e-10	2.33931e-09	12.4372
ribokinase	RBKS	down_regulated	Q9H477	-1.25104	15.4392	-6.78315	4.63243e-10	2.34504e-09	12.4194
serpin family B member 8	SERPINB8	up_regulated	P50452	0.920518	12.7785	6.76244	4.67374e-10	2.36382e-09	12.3945
testis expressed 264, ER-phagy receptor	TEX264	down_regulated	Q9Y6I9	-0.82591	13.6245	-6.75475	4.74884e-10	2.39964e-09	12.3621
mercaptopyruvate sulfurtransferase	MPST	down_regulated	P25325	-1.08504	16.4204	-6.74055	4.77489e-10	2.41063e-09	12.3479
coiled-coil domain containing 93	CCDC93	no_significant_change	Q567U6	-0.575253	15.1453	-6.73313	4.95837e-10	2.50102e-09	12.3047
HtrA serine peptidase 2	HTRA2	down_regulated	O43464	-0.700328	14.4006	-6.7343	5.03761e-10	2.5387e-09	12.2921
cysteine and glycine rich protein 1	CSRP1	up_regulated	P21291	1.22037	19.1778	6.72976	5.04418e-10	2.53973e-09	12.2936
ethylmalonyl-CoA decarboxylase 1	ECHDC1	down_regulated	Q9NTX5	-0.878559	16.7334	-6.72714	5.11167e-10	2.57141e-09	12.2742
NIMA related kinase 9	NEK9	no_significant_change	Q8TD19	0.380275	14.7501	6.71765	5.36415e-10	2.696e-09	12.2405
interleukin 16	IL16	up_regulated	Q14005	1.22527	14.5452	6.71352	5.47783e-10	2.75067e-09	12.2054
mitogen-activated protein kinase 3	MAPK3	no_significant_change	P27361	0.479347	16.2985	6.71135	5.53844e-10	2.77863e-09	12.2119
acylphosphatase 1	ACYP1	up_regulated	P07311	0.674847	13.9073	6.71882	5.56939e-10	2.78967e-09	12.203
endoplasmic reticulum protein 29	ERP29	down_regulated	P30040	-0.727405	16.6238	-6.71022	5.5704e-10	2.78967e-09	12.1903
USH1 protein network component harmonin	USH1C	down_regulated	Q9Y6N9	-1.506	13.3586	-6.79598	5.66318e-10	2.83361e-09	12.2567
mitochondrial ribosomal protein S21	MRPS21	down_regulated	P82921	-1.17995	13.6037	-6.8307	5.72642e-10	2.8627e-09	12.263
solute carrier family 25 member 12	SLC25A12	down_regulated	O75746	-0.607384	15.7293	-6.69252	6.09385e-10	3.04367e-09	12.1008
GTPase, IMAP family member 4	GIMAP4	up_regulated	Q9NUV9	0.933436	16.3112	6.69655	6.09945e-10	3.04376e-09	12.109
inositol polyphosphate-4-phosphatase type II B	INPP4B	up_regulated	O15327	0.900754	12.3053	6.70392	6.13902e-10	3.05931e-09	12.1136
aminoacyl tRNA synthetase complex interacting multifunctional protein 1	AIMP1	no_significant_change	Q12904	-0.353358	15.6844	-6.69098	6.1415e-10	3.05931e-09	12.103
collagen type I alpha 2 chain	COL1A2	up_regulated	P08123	1.75905	21.4815	6.6878	6.2414e-10	3.10631e-09	12.0814
phosphatidylserine decarboxylase	PISD	down_regulated	Q9UG56	-0.814137	12.7981	-6.81158	6.27921e-10	3.12236e-09	12.177
occludin	OCLN	down_regulated	Q16625	-1.18458	13.7034	-6.75679	6.31891e-10	3.13932e-09	12.104
Y-box binding protein 3	YBX3	no_significant_change	P16989	0.582306	16.4727	6.68308	6.39225e-10	3.17295e-09	12.0727
solute carrier family 47 member 1	SLC47A1	down_regulated	Q96FL8	-1.57068	13.9769	-6.77959	6.49776e-10	3.22248e-09	12.1319
calponin 2	CNN2	up_regulated	Q99439	0.875566	16.3503	6.68239	6.55248e-10	3.24674e-09	12.0535
PDGFA associated protein 1	PDAP1	no_significant_change	Q13442	0.408897	15.9114	6.67675	6.60081e-10	3.26781e-09	12.037
axin interactor, dorsalization associated	AIDA	up_regulated	Q96BJ3	0.59601	14.2386	6.68212	6.70407e-10	3.31523e-09	12.0276
aldehyde dehydrogenase 4 family member A1	ALDH4A1	down_regulated	P30038	-2.51239	17.8019	-6.67355	6.70842e-10	3.31523e-09	12.0031
pyruvate kinase M1/2	PKM	up_regulated	P14618	0.727821	22.3787	6.67206	6.75939e-10	3.33749e-09	12.0081
chromosome 11 open reading frame 68	C11orf68	no_significant_change	Q9H3H3	0.45038	15.1144	6.68095	6.89246e-10	3.4002e-09	12
adiponectin, C1Q and collagen domain containing	ADIPOQ	up_regulated	Q15848	1.70285	14.5932	6.69798	6.927e-10	3.41124e-09	12.0357
caseinolytic mitochondrial matrix peptidase proteolytic subunit	CLPP	down_regulated	Q16740	-1.18939	14.0139	-6.68443	6.92393e-10	3.41124e-09	12.0044
aldehyde oxidase 1	AOX1	down_regulated	Q06278	-1.79213	14.4145	-6.69072	7.01903e-10	3.45353e-09	11.9741
FAST kinase domains 2	FASTKD2	down_regulated	Q9NYY8	-0.908081	12.0134	-6.75444	7.13595e-10	3.50492e-09	12.0302
integrin subunit alpha 7	ITGA7	up_regulated	Q13683	1.28462	13.6259	6.66552	7.13561e-10	3.50492e-09	11.9568
5-oxoprolinase, ATP-hydrolysing	OPLAH	down_regulated	O14841	-1.04019	15.5218	-6.65886	7.22626e-10	3.54617e-09	11.9426
coiled-coil domain containing 22	CCDC22	no_significant_change	O60826	-0.534761	15.1419	-6.6559	7.33543e-10	3.5966e-09	11.9521
complement C1q B chain	C1QB	up_regulated	P02746	1.37426	15.8418	6.67434	7.44838e-10	3.64879e-09	11.9325
NA	NA	up_regulated	Q5HYW2	0.738174	12.0511	6.68896	7.59541e-10	3.71758e-09	11.9305
signal induced proliferation associated 1 like 1	SIPA1L1	down_regulated	O43166	-0.714291	11.7771	-6.7051	7.73735e-10	3.78375e-09	11.9041
secernin 2	SCRN2	down_regulated	Q96FV2	-1.18826	15.5364	-6.67794	7.83625e-10	3.82878e-09	11.8941
EGF containing fibulin extracellular matrix protein 2	EFEMP2	up_regulated	O95967	1.56551	14.4887	6.67646	7.89398e-10	3.85364e-09	11.8637
microtubule associated monooxygenase, calponin and LIM domain containing 2	MICAL2	up_regulated	O94851	0.988653	12.9848	6.75462	8.012e-10	3.90785e-09	11.9649
NSF attachment protein gamma	NAPG	no_significant_change	Q99747	-0.556502	13.6391	-6.63687	8.24567e-10	4.01833e-09	11.815
major histocompatibility complex, class I, B	HLA-B	up_regulated	P01889	1.12295	16.985	6.63219	8.26889e-10	4.02615e-09	11.8042
tensin 1	TNS1	no_significant_change	Q9HBL0	0.529165	17.4635	6.62971	8.37315e-10	4.07339e-09	11.8108
integrin subunit beta 1	ITGB1	up_regulated	P05556	0.705625	18.3049	6.62311	8.65674e-10	4.2077e-09	11.77
AE binding protein 1	AEBP1	up_regulated	Q8IUX7	1.52834	16.1102	6.6207	8.76277e-10	4.25555e-09	11.7427
von Willebrand factor A domain containing 1	VWA1	up_regulated	Q6PCB0	1.04796	16.8357	6.61857	8.85742e-10	4.2978e-09	11.7341
solute carrier family 17 member 5	SLC17A5	down_regulated	Q9NRA2	-0.987645	13.2407	-6.6347	8.88657e-10	4.30822e-09	11.7708
PDZ and LIM domain 5	PDLIM5	up_regulated	Q96HC4	0.73499	17.1939	6.61774	8.89476e-10	4.30847e-09	11.7479
sorting nexin 5	SNX5	no_significant_change	Q9Y5X3	-0.56011	16.033	-6.61709	8.92399e-10	4.3189e-09	11.7262
programmed cell death 6 interacting protein	PDCD6IP	no_significant_change	Q8WUM4	-0.246227	16.6191	-6.60743	9.36931e-10	4.53052e-09	11.6844
cathepsin Z	CTSZ	down_regulated	Q9UBR2	-0.909513	16.4898	-6.60457	9.50535e-10	4.58839e-09	11.6822
neuraminidase 1	NEU1	down_regulated	Q99519	-1.23021	13.5415	-6.61704	9.50225e-10	4.58839e-09	11.6789
ER membrane protein complex subunit 1	EMC1	no_significant_change	Q8N766	-0.426217	14.393	-6.59717	9.86673e-10	4.75875e-09	11.6434
major histocompatibility complex, class I, C	HLA-C	up_regulated	P10321	0.908253	17.5291	6.60571	1.00574e-09	4.84654e-09	11.6317
mitochondrial ribosomal protein S26	MRPS26	down_regulated	Q9BYN8	-1.22153	13.9592	-6.63399	1.0214e-09	4.91781e-09	11.6323
protein phosphatase 1 regulatory subunit 12B	PPP1R12B	up_regulated	O60237	1.29944	13.8459	6.59647	1.03159e-09	4.96257e-09	11.5912
apolipoprotein O like	APOOL	down_regulated	Q6UXV4	-0.807667	14.3599	-6.59455	1.04158e-09	5.00636e-09	11.5985
thiol methyltransferase 1A	TMT1A	down_regulated	Q9H8H3	-0.829008	17.3001	-6.57768	1.08835e-09	5.22669e-09	11.5302
discs large MAGUK scaffold protein 3	DLG3	down_regulated	Q92796	-0.611119	12.7148	-6.59698	1.09652e-09	5.2614e-09	11.5605
bone marrow stromal cell antigen 2	BST2	up_regulated	Q10589	1.04257	15.7798	6.59608	1.10142e-09	5.28044e-09	11.5448
sphingomyelin phosphodiesterase 1	SMPD1	down_regulated	P17405	-1.0658	11.9489	-6.67597	1.10436e-09	5.29001e-09	11.5957
par-3 family cell polarity regulator	PARD3	no_significant_change	Q8TEW0	-0.524863	13.3026	-6.57557	1.14556e-09	5.48266e-09	11.5116
phosphoenolpyruvate carboxykinase 1	PCK1	down_regulated	P35558	-2.21405	15.5671	-6.63331	1.15774e-09	5.53622e-09	11.5323
AHNAK nucleoprotein 2	AHNAK2	up_regulated	Q8IVF2	1.16814	14.6081	6.58942	1.16357e-09	5.55938e-09	11.5293
SH3 and SYLF domain containing 1	SH3YL1	down_regulated	Q96HL8	-1.38797	12.6073	-6.70258	1.1985e-09	5.7214e-09	11.5614
peroxisomal trans-2-enoyl-CoA reductase	PECR	down_regulated	Q9BY49	-1.47055	14.3644	-6.56903	1.20841e-09	5.76381e-09	11.4365
diacylglycerol kinase alpha	DGKA	up_regulated	P23743	0.899262	12.2424	6.59234	1.22622e-09	5.84381e-09	11.4675
ETHE1 persulfide dioxygenase	ETHE1	down_regulated	O95571	-0.632465	15.1945	-6.55358	1.22856e-09	5.84998e-09	11.4221
glycoprotein nmb	GPNMB	up_regulated	Q14956	1.36254	16.3259	6.55692	1.25772e-09	5.98375e-09	11.4057
peroxisomal biogenesis factor 11 beta	PEX11B	down_regulated	O96011	-0.946344	14.0075	-6.57043	1.27879e-09	6.07885e-09	11.4038
mitochondrial fission regulator 1 like	MTFR1L	down_regulated	Q9H019	-0.739603	13.2716	-6.5778	1.28829e-09	6.11882e-09	11.4236
trafficking protein particle complex subunit 11	TRAPPC11	down_regulated	Q7Z392	-0.588957	13.9132	-6.59856	1.30617e-09	6.19472e-09	11.4212
acyl-CoA synthetase medium chain family member 2A	ACSM2A	down_regulated	Q08AH3	-2.10149	15.1338	-6.62435	1.30648e-09	6.19472e-09	11.4156
acylaminoacyl-peptide hydrolase	APEH	down_regulated	P13798	-0.879406	16.4667	-6.53729	1.3332e-09	6.31613e-09	11.3368
aldehyde dehydrogenase 1 family member L1	ALDH1L1	down_regulated	O75891	-1.52949	16.6814	-6.54088	1.33562e-09	6.32225e-09	11.3397
kinectin 1	KTN1	no_significant_change	Q86UP2	-0.374246	16.8619	-6.53578	1.34336e-09	6.35352e-09	11.3297
D-glutamate cyclase	DGLUCY	down_regulated	Q7Z3D6	-1.27203	15.037	-6.57146	1.3594e-09	6.42398e-09	11.349
hyccin PI4KA lipid kinase complex subunit 2	HYCC2	down_regulated	Q8IXS8	-0.665567	12.1806	-6.66096	1.3725e-09	6.48041e-09	11.409
isochorismatase domain containing 2	ISOC2	down_regulated	Q96AB3	-1.53251	15.6861	-6.54869	1.42447e-09	6.72013e-09	11.3053
septin 11	SEPTIN11	no_significant_change	Q9NVA2	0.530908	17.6618	6.52381	1.42642e-09	6.7237e-09	11.2883
glutamyl-prolyl-tRNA synthetase 1	EPRS1	no_significant_change	P07814	-0.265278	16.5712	-6.51947	1.45777e-09	6.86571e-09	11.251
flavin containing dimethylaniline monoxygenase 1	FMO1	down_regulated	Q01740	-2.00411	15.7629	-6.52742	1.48727e-09	6.99876e-09	11.2385
catenin delta 1	CTNND1	no_significant_change	O60716	-0.467728	16.3301	-6.50888	1.53725e-09	7.22791e-09	11.1997
integrin subunit alpha 1	ITGA1	up_regulated	P56199	0.810714	16.8344	6.50805	1.54359e-09	7.25165e-09	11.2065
OCIA domain containing 2	OCIAD2	down_regulated	Q56VL3	-1.55306	15.0152	-6.53549	1.58779e-09	7.45304e-09	11.1985
proline rich 14	PRR14	up_regulated	Q9BWN1	0.616954	12.0324	6.54103	1.61519e-09	7.569e-09	11.2083
sortilin 1	SORT1	down_regulated	Q99523	-0.693582	14.2601	-6.52768	1.61492e-09	7.569e-09	11.181
acyl-CoA oxidase 3, pristanoyl	ACOX3	down_regulated	O15254	-0.949741	12.8618	-6.54222	1.6426e-09	7.69102e-09	11.1669
endonuclease G	ENDOG	down_regulated	Q14249	-1.07829	13.4777	-6.58137	1.65084e-09	7.72317e-09	11.2115
GIPC PDZ domain containing family member 3	GIPC3	up_regulated	Q8TF64	0.92913	12.212	6.51909	1.68496e-09	7.87623e-09	11.1401
elongator acetyltransferase complex subunit 1	ELP1	no_significant_change	O95163	-0.522732	13.704	-6.49098	1.7141e-09	8.0058e-09	11.1147
hexose-6-phosphate dehydrogenase/glucose 1-dehydrogenase	H6PD	up_regulated	O95479	0.650725	14.7787	6.48642	1.72003e-09	8.02681e-09	11.0891
valyl-tRNA synthetase 2, mitochondrial	VARS2	down_regulated	Q5ST30	-1.05635	14.5871	-6.52155	1.73844e-09	8.10598e-09	11.1059
DnaJ heat shock protein family (Hsp40) member C19	DNAJC19	down_regulated	Q96DA6	-0.808427	12.9064	-6.51993	1.75232e-09	8.1639e-09	11.1174
phosphodiesterase 3A	PDE3A	up_regulated	Q14432	0.928616	13.1723	6.49833	1.75414e-09	8.16561e-09	11.0787
Ras suppressor protein 1	RSU1	up_regulated	Q15404	0.70965	16.6477	6.4807	1.76992e-09	8.23227e-09	11.0713
tropomodulin 1	TMOD1	up_regulated	P28289	1.11178	14.486	6.48029	1.77355e-09	8.2423e-09	11.0593
leucine rich repeat containing 8 VRAC subunit D	LRRC8D	down_regulated	Q7L1W4	-0.730997	10.9447	-6.6126	1.77855e-09	8.25872e-09	11.1689
bone marrow stromal cell antigen 1	BST1	up_regulated	Q10588	1.17699	14.7783	6.49688	1.80327e-09	8.36656e-09	11.0738
myosin IF	MYO1F	up_regulated	O00160	1.08225	13.963	6.46444	1.91954e-09	8.89869e-09	10.986
enolase superfamily member 1	ENOSF1	down_regulated	Q7L5Y1	-1.52486	13.8572	-6.47141	2.0046e-09	9.28536e-09	10.9554
collagen type V alpha 1 chain	COL5A1	up_regulated	P20908	1.8967	17.3372	6.46178	2.14526e-09	9.92867e-09	10.8901
regulator of G protein signaling 10	RGS10	up_regulated	O43665	1.07937	14.2042	6.44756	2.16931e-09	1.00317e-08	10.8719
isochorismatase domain containing 1	ISOC1	down_regulated	Q96CN7	-0.653535	15.5518	-6.43863	2.18322e-09	1.00878e-08	10.8556
zinc finger protein 326	ZNF326	no_significant_change	Q5BKZ1	-0.5059	13.7391	-6.43637	2.20788e-09	1.01933e-08	10.8632
phenazine biosynthesis like protein domain containing	PBLD	down_regulated	P30039	-1.73006	17.105	-6.43948	2.21532e-09	1.02192e-08	10.8456
tubulin folding cofactor B	TBCB	no_significant_change	Q99426	0.357956	16.7865	6.43487	2.22452e-09	1.02532e-08	10.8457
solute carrier family 22 member 11	SLC22A11	down_regulated	Q9NSA0	-1.38163	12.2575	-6.55661	2.25017e-09	1.0363e-08	10.9318
vacuolar protein sorting 13 homolog A	VPS13A	down_regulated	Q96RL7	-0.625377	12.7316	-6.44672	2.26523e-09	1.04238e-08	10.8341
FYVE, RhoGEF and PH domain containing 4	FGD4	down_regulated	Q96M96	-0.630808	13.066	-6.4386	2.26798e-09	1.04279e-08	10.8311
ATP binding cassette subfamily C member 4	ABCC4	down_regulated	O15439	-0.840283	13.4981	-6.43814	2.27314e-09	1.0443e-08	10.8241
methionine sulfoxide reductase B3	MSRB3	up_regulated	Q8IXL7	1.11254	13.998	6.49499	2.43957e-09	1.11985e-08	10.829
FKBP prolyl isomerase 2	FKBP2	no_significant_change	P26885	-0.50385	17.1898	-6.4117	2.49634e-09	1.14497e-08	10.7215
MAM domain containing 2	MAMDC2	up_regulated	Q7Z304	1.40165	12.9422	6.42792	2.53536e-09	1.16192e-08	10.722
2'-deoxynucleoside 5'-phosphate N-hydrolase 1	DNPH1	down_regulated	O43598	-1.05287	17.1919	-6.40771	2.54627e-09	1.16597e-08	10.7183
Rho guanine nucleotide exchange factor 1	ARHGEF1	no_significant_change	Q92888	0.566257	14.575	6.40387	2.59535e-09	1.1865e-08	10.6876
FERM, ARH/RhoGEF and pleckstrin domain protein 1	FARP1	no_significant_change	Q9Y4F1	-0.569627	15.8365	-6.40391	2.59485e-09	1.1865e-08	10.6818
nucleosome assembly protein 1 like 1	NAP1L1	no_significant_change	P55209	0.552502	15.515	6.39664	2.69022e-09	1.22888e-08	10.6546
phosphatidylethanolamine binding protein 1	PEBP1	down_regulated	P30086	-0.672448	20.3692	-6.39231	2.74876e-09	1.2546e-08	10.6462
SH3 and PX domains 2B	SH3PXD2B	up_regulated	A1X283	0.932922	13.0848	6.40406	2.79642e-09	1.27531e-08	10.6324
NHL repeat containing 3	NHLRC3	down_regulated	Q5JS37	-1.13719	12.3546	-6.47673	2.7989e-09	1.27541e-08	10.6753
FKBP prolyl isomerase 4	FKBP4	no_significant_change	Q02790	-0.452972	15.1874	-6.38758	2.81405e-09	1.28127e-08	10.6233
adaptor related protein complex 3 subunit beta 1	AP3B1	no_significant_change	O00203	-0.370646	15.5064	-6.38581	2.8389e-09	1.29154e-08	10.6019
zinc finger protein 185 with LIM domain	ZNF185	down_regulated	O15231	-0.620889	13.9922	-6.37478	2.99846e-09	1.36298e-08	10.558
proline and arginine rich end leucine rich repeat protein	PRELP	up_regulated	P51888	1.92709	18.3215	6.37463	3.00079e-09	1.36298e-08	10.5444
cannabinoid receptor interacting protein 1	CNRIP1	up_regulated	Q96F85	0.859276	14.7438	6.3779	3.00686e-09	1.36463e-08	10.5478
hook microtubule tethering protein 3	HOOK3	no_significant_change	Q86VS8	0.439036	14.3668	6.36904	3.08501e-09	1.39897e-08	10.5261
MAP7 domain containing 1	MAP7D1	up_regulated	Q3KQU3	0.630176	13.8168	6.36044	3.2193e-09	1.45869e-08	10.4781
hook microtubule tethering protein 2	HOOK2	down_regulated	Q96ED9	-0.95573	12.3246	-6.4251	3.25489e-09	1.47244e-08	10.5389
phosphatase and actin regulator 4	PHACTR4	down_regulated	Q8IZ21	-0.838929	12.4077	-6.36565	3.25402e-09	1.47244e-08	10.4781
par-6 family cell polarity regulator beta	PARD6B	down_regulated	Q9BYG5	-0.906349	13.5276	-6.47629	3.37841e-09	1.52708e-08	10.5586
two pore segment channel 1	TPCN1	down_regulated	Q9ULQ1	-0.823726	12.6832	-6.36137	3.45034e-09	1.55584e-08	10.4247
formin homology 2 domain containing 1	FHOD1	up_regulated	Q9Y613	0.667644	13.2067	6.35015	3.44921e-09	1.55584e-08	10.4225
sorbin and SH3 domain containing 2	SORBS2	up_regulated	O94875	0.761418	16.8598	6.34658	3.44789e-09	1.55584e-08	10.4157
tubulin beta 6 class V	TUBB6	no_significant_change	Q9BUF5	0.580323	19.8484	6.34692	3.50467e-09	1.57907e-08	10.4025
microtubule associated protein 7	MAP7	down_regulated	Q14244	-0.987575	14.5092	-6.3493	3.52744e-09	1.58805e-08	10.3972
neuropilin 1	NRP1	up_regulated	O14786	0.691332	14.9868	6.34036	3.55558e-09	1.59944e-08	10.3798
YES proto-oncogene 1, Src family tyrosine kinase	YES1	no_significant_change	P07947	-0.54685	14.3448	-6.34889	3.60055e-09	1.61837e-08	10.3903
2'-5'-oligoadenylate synthetase 3	OAS3	up_regulated	Q9Y6K5	0.986919	13.7869	6.34313	3.63628e-09	1.63182e-08	10.3686
myosin heavy chain 14	MYH14	down_regulated	Q7Z406	-0.84866	15.5428	-6.34327	3.63381e-09	1.63182e-08	10.3596
minichromosome maintenance complex component 2	MCM2	up_regulated	P49736	0.820107	13.7043	6.35434	3.64033e-09	1.63233e-08	10.3926
kelch domain containing 7A	KLHDC7A	down_regulated	Q5VTJ3	-1.11497	12.5618	-6.41181	3.72337e-09	1.66824e-08	10.4155
mitochondrial ribosomal protein L50	MRPL50	down_regulated	Q8N5N7	-1.04536	14.2261	-6.40653	3.72845e-09	1.66918e-08	10.3971
carboxymethylenebutenolidase homolog	CMBL	down_regulated	Q96DG6	-1.26818	18.9132	-6.32486	3.83872e-09	1.71718e-08	10.3107
transmembrane 9 superfamily member 4	TM9SF4	down_regulated	Q92544	-0.587874	14.6622	-6.32657	3.87479e-09	1.73193e-08	10.3089
lon peptidase 2, peroxisomal	LONP2	down_regulated	Q86WA8	-1.0078	12.9262	-6.40103	3.91989e-09	1.7507e-08	10.3649
coiled-coil domain containing 102A	CCDC102A	up_regulated	Q96A19	0.675884	12.2173	6.38987	3.94472e-09	1.76039e-08	10.3668
zinc finger DHHC-type palmitoyltransferase 5	ZDHHC5	no_significant_change	Q9C0B5	-0.559953	12.2005	-6.31714	4.05906e-09	1.80997e-08	10.2634
GTP cyclohydrolase I feedback regulator	GCHFR	down_regulated	P30047	-1.33399	12.4749	-6.4081	4.0794e-09	1.8176e-08	10.3586
mixed lineage kinase domain like pseudokinase	MLKL	up_regulated	Q8NB16	0.823805	12.6601	6.37943	4.14678e-09	1.84615e-08	10.3319
ectonucleoside triphosphate diphosphohydrolase 5 (inactive)	ENTPD5	down_regulated	O75356	-1.78032	13.7845	-6.37961	4.24025e-09	1.88627e-08	10.2714
acyl-CoA binding domain containing 5	ACBD5	down_regulated	Q5T8D3	-0.838092	13.8987	-6.309	4.37993e-09	1.94533e-08	10.2009
RIC8 guanine nucleotide exchange factor A	RIC8A	no_significant_change	Q9NPQ8	0.418182	14.71	6.30175	4.37873e-09	1.94533e-08	10.1868
prostaglandin reductase 1	PTGR1	down_regulated	Q14914	-1.22195	18.3972	-6.29623	4.42103e-09	1.96203e-08	10.1668
CD81 molecule	CD81	up_regulated	P60033	0.926188	13.4116	6.3381	4.43912e-09	1.9685e-08	10.2032
chromosome 8 open reading frame 82	C8orf82	down_regulated	Q6P1X6	-1.25352	12.2994	-6.37644	4.51327e-09	1.9998e-08	10.2194
arylsulfatase B	ARSB	down_regulated	P15848	-0.892755	13.9155	-6.29753	4.55073e-09	2.01322e-08	10.1551
annexin A6	ANXA6	no_significant_change	P08133	0.495127	18.9603	6.29052	4.54733e-09	2.01322e-08	10.1506
retinol binding protein 5	RBP5	down_regulated	P82980	-1.49389	17.766	-6.28918	4.57728e-09	2.02338e-08	10.137
diacylglycerol O-acyltransferase 1	DGAT1	no_significant_change	O75907	-0.550704	12.3178	-6.31559	4.66132e-09	2.0589e-08	10.1735
agmatinase	AGMAT	down_regulated	Q9BSE5	-2.52372	16.8419	-6.30312	4.67738e-09	2.06437e-08	10.1331
trafficking protein particle complex subunit 8	TRAPPC8	no_significant_change	Q9Y2L5	-0.479851	13.2135	-6.29529	4.77075e-09	2.10393e-08	10.107
RAB, member RAS oncogene family like 6	RABL6	no_significant_change	Q3YEC7	-0.492773	15.3369	-6.28032	4.78148e-09	2.107e-08	10.0861
homogentisate 1,2-dioxygenase	HGD	down_regulated	Q93099	-1.68931	15.8295	-6.29055	4.79458e-09	2.11112e-08	10.0939
calponin 1	CNN1	up_regulated	P51911	1.98921	18.9448	6.27823	4.83085e-09	2.12542e-08	10.0769
steroid sulfatase	STS	up_regulated	P08842	0.789391	12.8692	6.30322	5.04795e-09	2.2192e-08	10.0568
transmembrane protein 109	TMEM109	no_significant_change	Q9BVC6	0.500685	17.4617	6.26734	5.09687e-09	2.23896e-08	10.0334
aldo-keto reductase family 7 member A3	AKR7A3	down_regulated	O95154	-1.92566	16.4593	-6.28287	5.16315e-09	2.2663e-08	10.0317
cysteinyl-tRNA synthetase 2, mitochondrial	CARS2	down_regulated	Q9HA77	-1.3612	13.5137	-6.28298	5.46078e-09	2.39507e-08	9.97408
PDZ and LIM domain 4	PDLIM4	up_regulated	P50479	1.32055	15.8364	6.25998	5.47071e-09	2.39754e-08	9.95273
G protein subunit alpha i3	GNAI3	no_significant_change	P08754	0.336755	18.2586	6.2518	5.50144e-09	2.40913e-08	9.97322
asparaginyl-tRNA synthetase 1	NARS1	no_significant_change	O43776	-0.46896	16.7417	-6.2471	5.62981e-09	2.46342e-08	9.93527
transmembrane protein with metallophosphoesterase domain	TMPPE	down_regulated	Q6ZT21	-0.702489	12.8587	-6.30073	6.17264e-09	2.69885e-08	9.91964
ankyrin repeat and SOCS box containing 6	ASB6	down_regulated	Q9NWX5	-1.59828	17.3126	-6.35659	6.23677e-09	2.72476e-08	9.98099
WD repeat domain 13	WDR13	down_regulated	Q9H1Z4	-0.667049	14.5604	-6.22523	6.2673e-09	2.73597e-08	9.83129
sorting nexin 18	SNX18	up_regulated	Q96RF0	0.635655	15.319	6.22158	6.38045e-09	2.7832e-08	9.82235
formin like 3	FMNL3	up_regulated	Q8IVF7	0.857633	13.5416	6.22175	6.8289e-09	2.97651e-08	9.76199
atlastin GTPase 3	ATL3	up_regulated	Q6DD88	0.590947	15.9963	6.20668	6.86323e-09	2.98915e-08	9.7541
Rho GTPase activating protein 24	ARHGAP24	down_regulated	Q8N264	-0.830761	11.6358	-6.26303	7.06805e-09	3.07597e-08	9.76346
La ribonucleoprotein 4	LARP4	down_regulated	Q71RC2	-0.760149	11.0741	-6.27452	7.31086e-09	3.17918e-08	9.76752
transforming growth factor beta induced	TGFBI	up_regulated	Q15582	1.62037	19.3689	6.19345	7.32205e-09	3.18158e-08	9.67725
phosphotriesterase related	PTER	down_regulated	Q96BW5	-1.10842	16.8076	-6.19263	7.35165e-09	3.19197e-08	9.68415
solute carrier family 25 member 46	SLC25A46	down_regulated	Q96AG3	-0.969882	12.7123	-6.29749	7.39451e-09	3.2081e-08	9.77593
integral membrane protein 2B	ITM2B	down_regulated	Q9Y287	-0.705249	12.8336	-6.21029	7.48165e-09	3.2434e-08	9.68136
dihydropyrimidinase like 4	DPYSL4	up_regulated	O14531	0.712449	13.8154	6.19471	7.52487e-09	3.25962e-08	9.64702
tyrosine 3-monooxygenase/tryptophan 5-monooxygenase activation protein zeta	YWHAZ	no_significant_change	P63104	0.45256	19.4792	6.18407	7.66559e-09	3.31801e-08	9.6289
SH3 domain containing kinase binding protein 1	SH3KBP1	up_regulated	Q96B97	0.804622	13.4959	6.1754	8.12976e-09	3.51622e-08	9.57765
microtubule associated protein 1A	MAP1A	up_regulated	P78559	0.824712	13.4697	6.18384	8.20923e-09	3.54785e-08	9.58912
tumor protein D52	TPD52	down_regulated	P55327	-0.705281	14.9849	-6.16943	8.23363e-09	3.55566e-08	9.56774
dedicator of cytokinesis 7	DOCK7	no_significant_change	Q96N67	-0.445718	13.2316	-6.17669	8.35448e-09	3.60508e-08	9.55805
carbonic anhydrase 12	CA12	down_regulated	O43570	-1.41568	14.72	-6.1819	9.0628e-09	3.90772e-08	9.49473
kinesin family member 21A	KIF21A	down_regulated	Q7Z4S6	-0.69747	13.3226	-6.1783	9.22059e-09	3.97271e-08	9.48214
choline phosphotransferase 1	CHPT1	down_regulated	Q8WUD6	-0.878949	12.957	-6.2349	9.43631e-09	4.06254e-08	9.5281
elongator acetyltransferase complex subunit 3	ELP3	no_significant_change	Q9H9T3	-0.534635	13.7921	-6.16534	9.46298e-09	4.0709e-08	9.46831
mitogen-activated protein kinase kinase kinase 20	MAP3K20	up_regulated	Q9NYL2	0.846365	12.2772	6.18889	9.64919e-09	4.14782e-08	9.4888
protein phosphatase 1 regulatory subunit 9B	PPP1R9B	no_significant_change	Q96SB3	0.497517	14.6539	6.13368	9.80051e-09	4.20965e-08	9.39584
trafficking protein particle complex subunit 9	TRAPPC9	no_significant_change	Q96Q05	-0.401827	12.9672	-6.13273	9.84572e-09	4.22583e-08	9.38114
pleckstrin homology and FYVE domain containing 2	PLEKHF2	down_regulated	Q9H8W4	-0.768277	13.8666	-6.14434	9.93955e-09	4.26285e-08	9.38506
BCL2 like 1	BCL2L1	down_regulated	Q07817	-0.970423	13.4828	-6.19141	1.01369e-08	4.34418e-08	9.433
adaptor related protein complex 1 subunit beta 1	AP1B1	no_significant_change	Q10567	-0.277608	16.885	-6.12642	1.01526e-08	4.3444e-08	9.3779
MIA SH3 domain ER export factor 2	MIA2	down_regulated	Q96PC5	-0.623844	13.2982	-6.13307	1.01529e-08	4.3444e-08	9.36633
follistatin like 1	FSTL1	up_regulated	Q12841	1.01087	12.524	6.16872	1.0214e-08	4.36721e-08	9.4155
solute carrier family 25 member 16	SLC25A16	down_regulated	P16260	-1.00393	12.0246	-6.23165	1.02923e-08	4.39416e-08	9.44511
thioesterase superfamily member 6	THEM6	down_regulated	Q8WUY1	-0.793141	15.9886	-6.1269	1.02927e-08	4.39416e-08	9.35322
N-methylpurine DNA glycosylase	MPG	no_significant_change	P29372	0.50773	13.6851	6.1449	1.06285e-08	4.53405e-08	9.35537
NCK associated protein 1 like	NCKAP1L	up_regulated	P55160	0.986925	13.3152	6.13878	1.07526e-08	4.58352e-08	9.34534
armadillo repeat containing X-linked 2	ARMCX2	down_regulated	Q7L311	-0.609232	13.2179	-6.14223	1.07652e-08	4.58543e-08	9.3441
chitinase domain containing 1	CHID1	no_significant_change	Q9BWS9	-0.54975	14.9929	-6.11368	1.08007e-08	4.59706e-08	9.31173
cell adhesion molecule 1	CADM1	down_regulated	Q9BY67	-0.991294	12.8689	-6.15119	1.0896e-08	4.6341e-08	9.32438
fragile X messenger ribonucleoprotein 1	FMR1	no_significant_change	Q06787	-0.55123	13.655	-6.10458	1.12891e-08	4.79764e-08	9.24645
EMAP like 1	EML1	no_significant_change	O00423	0.407244	14.8643	6.10373	1.13355e-08	4.81374e-08	9.24771
glucuronidase beta	GUSB	down_regulated	P08236	-0.741658	15.1414	-6.10464	1.14655e-08	4.86527e-08	9.24992
intercellular adhesion molecule 3	ICAM3	up_regulated	P32942	1.36503	12.1689	6.17844	1.14853e-08	4.86998e-08	9.37322
proteasome 20S subunit beta 8	PSMB8	up_regulated	P28062	0.686823	16.6186	6.09795	1.16578e-08	4.93939e-08	9.23191
myosin light chain kinase	MYLK	up_regulated	Q15746	0.760935	17.6451	6.09281	1.19521e-08	5.06027e-08	9.20359
ring finger protein 170	RNF170	no_significant_change	Q96K19	-0.540069	13.1634	-6.08962	1.21387e-08	5.13537e-08	9.18473
selenocysteine lyase	SCLY	down_regulated	Q96I15	-0.947786	14.1753	-6.0894	1.21516e-08	5.13697e-08	9.18561
protein tyrosine phosphatase non-receptor type 23	PTPN23	no_significant_change	Q9H3S7	-0.298302	14.6625	-6.08704	1.22911e-08	5.19205e-08	9.18549
translocase of inner mitochondrial membrane 10	TIMM10	down_regulated	P62072	-0.688605	13.1458	-6.16746	1.23571e-08	5.21598e-08	9.24325
glycine-N-acyltransferase	GLYAT	down_regulated	Q6IB77	-2.37432	16.8712	-6.11501	1.24845e-08	5.2658e-08	9.18376
inositol polyphosphate-5-phosphatase D	INPP5D	up_regulated	Q92835	0.85184	13.4518	6.09258	1.25519e-08	5.29027e-08	9.16182
CYFIP related Rac1 interactor B	CYRIB	up_regulated	Q9NUQ9	0.698246	15.8138	6.08075	1.2672e-08	5.33687e-08	9.14672
tenascin XB	TNXB	up_regulated	P22105	1.54411	15.0368	6.08197	1.27956e-08	5.38489e-08	9.131
HtrA serine peptidase 1	HTRA1	up_regulated	Q92743	1.56069	13.8714	6.09578	1.32155e-08	5.55742e-08	9.13886
erythrocyte membrane protein band 4.1 like 2	EPB41L2	up_regulated	O43491	0.72156	16.4654	6.06975	1.33649e-08	5.61607e-08	9.08744
guanylate binding protein 1	GBP1	up_regulated	P32455	1.10737	15.8112	6.06868	1.36445e-08	5.72925e-08	9.07737
capping actin protein of muscle Z-line subunit alpha 1	CAPZA1	no_significant_change	P52907	0.483516	18.141	6.06038	1.39844e-08	5.86762e-08	9.05921
regulator of G protein signaling 19	RGS19	up_regulated	P49795	1.07309	13.5187	6.11704	1.46836e-08	6.15638e-08	9.09946
galactokinase 2	GALK2	down_regulated	Q01415	-0.877597	15.3026	-6.05494	1.481e-08	6.20474e-08	8.99443
caveolin 2	CAV2	up_regulated	P51636	0.934638	13.2243	6.08621	1.51178e-08	6.32898e-08	9.05424
VPS26 endosomal protein sorting factor C	VPS26C	down_regulated	O14972	-0.621463	14.1613	-6.07788	1.51691e-08	6.3457e-08	9.01041
sulfatase modifying factor 2	SUMF2	no_significant_change	Q8NBJ7	-0.494443	15.0052	-6.04364	1.53968e-08	6.43616e-08	8.9786
eukaryotic translation elongation factor 1 epsilon 1	EEF1E1	down_regulated	O43324	-0.612688	14.7036	-6.03988	1.56786e-08	6.5491e-08	8.9368
5'-nucleotidase domain containing 3	NT5DC3	up_regulated	Q86UY8	1.33308	14.3346	6.08707	1.5929e-08	6.64871e-08	9.00651
kinesin light chain 4	KLC4	down_regulated	Q9NSK0	-0.592374	15.3509	-6.03211	1.60307e-08	6.68621e-08	8.91405
ceramide synthase 2	CERS2	down_regulated	Q96G23	-0.720171	14.5232	-6.06071	1.6173e-08	6.73554e-08	8.93205
VPS26 retromer complex component A	VPS26A	no_significant_change	O75436	-0.333433	16.5173	-6.03041	1.61627e-08	6.73554e-08	8.90869
glycerol-3-phosphate dehydrogenase 1	GPD1	down_regulated	P21695	-2.17202	17.1989	-6.05149	1.63314e-08	6.79646e-08	8.90781
2,4-dienoyl-CoA reductase 2	DECR2	down_regulated	Q9NUI1	-1.51693	14.8461	-6.03089	1.66266e-08	6.9142e-08	8.8776
multimerin 2	MMRN2	up_regulated	Q9H8L6	0.978694	15.285	6.02245	1.67952e-08	6.97916e-08	8.86202
CD99 molecule (Xg blood group)	CD99	up_regulated	P14209	0.717961	15.4153	6.01983	1.70082e-08	7.06243e-08	8.87091
mitochondrial transcription rescue factor 1	MTRES1	down_regulated	Q9P0P8	-1.06823	13.6664	-6.03623	1.7564e-08	7.28783e-08	8.86008
cytochrome c oxidase subunit 7A1	COX7A1	down_regulated	P24310	-1.19551	13.4532	-6.09377	1.77917e-08	7.37686e-08	8.8839
nuclear receptor subfamily 3 group C member 1	NR3C1	no_significant_change	P04150	0.476318	13.2152	6.01119	1.80003e-08	7.45785e-08	8.80363
growth factor receptor bound protein 7	GRB7	down_regulated	Q14451	-0.767936	11.6621	-6.09457	1.81133e-08	7.49911e-08	8.87938
dermatopontin	DPT	up_regulated	Q07507	1.23463	18.7697	6.00486	1.828e-08	7.56256e-08	8.77972
growth arrest specific 6	GAS6	up_regulated	Q14393	0.804681	12.0381	6.10274	1.86518e-08	7.7107e-08	8.90372
ABR activator of RhoGEF and GTPase	ABR	up_regulated	Q12979	0.706757	13.0909	6.01652	1.89794e-08	7.83458e-08	8.79079
cathepsin B	CTSB	down_regulated	P07858	-0.937989	16.7395	-5.99708	1.89776e-08	7.83458e-08	8.75121
Rho guanine nucleotide exchange factor 28	ARHGEF28	down_regulated	Q8N1W1	-0.595579	11.6599	-6.12317	1.91563e-08	7.90179e-08	8.87485
family with sequence similarity 136 member A	FAM136A	down_regulated	Q96C01	-0.922992	13.3674	-6.11926	2.05184e-08	8.45745e-08	8.81573
endoplasmic reticulum oxidoreductase 1 alpha	ERO1A	up_regulated	Q96HE7	0.694159	15.9501	5.97969	2.06313e-08	8.49775e-08	8.662
synemin	SYNM	up_regulated	O15061	0.997143	14.1018	5.97649	2.09508e-08	8.623e-08	8.65775
NLR family member X1	NLRX1	down_regulated	Q86UT6	-0.811454	14.801	-5.98524	2.10154e-08	8.64327e-08	8.66053
epoxide hydrolase 2	EPHX2	down_regulated	P34913	-1.6499	16.0532	-5.9786	2.1049e-08	8.65072e-08	8.64148
glucosylceramidase beta 2	GBA2	down_regulated	Q9HCG7	-0.893106	12.0166	-6.09453	2.12821e-08	8.74015e-08	8.76
endoplasmic reticulum metallopeptidase 1	ERMP1	down_regulated	Q7Z2K6	-0.736361	15.8942	-5.97286	2.13195e-08	8.74911e-08	8.646
mannose-P-dolichol utilization defect 1	MPDU1	down_regulated	O75352	-0.692946	14.8335	-6.00208	2.13608e-08	8.75966e-08	8.66419
tubulin polymerization promoting protein family member 3	TPPP3	up_regulated	Q9BW30	1.04258	15.3858	5.97278	2.16438e-08	8.86921e-08	8.60944
thiopurine S-methyltransferase	TPMT	down_regulated	P51580	-1.09051	14.939	-5.98382	2.18266e-08	8.93759e-08	8.63187
PDZ domain containing 11	PDZD11	down_regulated	Q5EBL8	-1.01101	13.7613	-6.00146	2.25572e-08	9.23005e-08	8.63347
arginyl-tRNA synthetase 1	RARS1	no_significant_change	P54136	-0.296723	16.8504	-5.95726	2.2976e-08	9.39458e-08	8.5737
LIM and cysteine rich domains 1	LMCD1	up_regulated	Q9NZU5	1.12298	15.8938	5.95705	2.29987e-08	9.397e-08	8.55749
dystrophin	DMD	up_regulated	P11532	0.723429	13.4056	5.96559	2.3084e-08	9.42497e-08	8.59343
guanylate binding protein 4	GBP4	up_regulated	Q96PP9	0.835107	12.7434	6.01133	2.31555e-08	9.44731e-08	8.61641
glycogenin 1	GYG1	up_regulated	P46976	0.652496	16.193	5.95191	2.35722e-08	9.61034e-08	8.53599
angiotensin converting enzyme 2	ACE2	down_regulated	Q9BYF1	-1.59136	14.3105	-5.99881	2.36665e-08	9.64178e-08	8.57525
lipolysis stimulated lipoprotein receptor	LSR	down_regulated	Q86X29	-0.611273	13.6162	-5.96092	2.39661e-08	9.75678e-08	8.53785
Rho GTPase activating protein 9	ARHGAP9	up_regulated	Q9BRR9	0.748728	12.6358	5.97125	2.51278e-08	1.02223e-07	8.55936
TRIO and F-actin binding protein	TRIOBP	no_significant_change	Q9H2D6	0.44111	14.6726	5.93589	2.54521e-08	1.03467e-07	8.46717
dephospho-CoA kinase domain containing	DCAKD	no_significant_change	Q8WVC6	-0.507673	13.4391	-5.95093	2.55228e-08	1.0368e-07	8.49034
cadherin EGF LAG seven-pass G-type receptor 1	CELSR1	down_regulated	Q9NYQ6	-0.643395	12.3654	-5.96035	2.55965e-08	1.03904e-07	8.49661
protein kinase C alpha	PRKCA	down_regulated	P17252	-0.677083	16.7688	-5.93986	2.5711e-08	1.04293e-07	8.47248
phosphoserine aminotransferase 1	PSAT1	down_regulated	Q9Y617	-2.51983	14.7841	-6.00393	2.58831e-08	1.04916e-07	8.50047
stromal cell derived factor 4	SDF4	down_regulated	Q9BRK5	-0.59194	12.8505	-5.93535	2.62706e-08	1.06332e-07	8.4425
argonaute RISC catalytic component 2	AGO2	no_significant_change	Q9UKV8	0.471665	14.1567	5.93231	2.62672e-08	1.06332e-07	8.43752
amine oxidase copper containing 3	AOC3	up_regulated	Q16853	1.10571	18.5102	5.9239	2.69542e-08	1.09021e-07	8.40155
actin filament associated protein 1	AFAP1	up_regulated	Q8N556	0.668014	12.3758	5.9559	2.70124e-08	1.09177e-07	8.45289
arachidonate 5-lipoxygenase	ALOX5	up_regulated	P09917	1.40127	13.2537	5.93232	2.74588e-08	1.10902e-07	8.41187
S100 calcium binding protein A11	S100A11	no_significant_change	P31949	0.559693	19.2535	5.91916	2.7571e-08	1.11275e-07	8.39101
Rho GTPase activating protein 4	ARHGAP4	up_regulated	P98171	0.765732	14.3248	5.91381	2.82845e-08	1.14073e-07	8.35704
mitochondrial contact site and cristae organizing system subunit 13	MICOS13	down_regulated	Q5XKP0	-1.04829	14.2083	-6.01148	2.83224e-08	1.14144e-07	8.49289
complement C1s	C1S	up_regulated	P09871	0.995643	15.043	5.91469	2.89875e-08	1.1674e-07	8.35015
SH3 domain binding glutamate rich protein like 3	SH3BGRL3	no_significant_change	Q9H299	0.559378	17.5369	5.90798	2.90837e-08	1.17044e-07	8.33302
sorbin and SH3 domain containing 3	SORBS3	up_regulated	O60504	0.719666	16.0879	5.90561	2.94146e-08	1.1829e-07	8.33332
protein phosphatase, Mg2+/Mn2+ dependent 1A	PPM1A	down_regulated	P35813	-0.619154	14.6999	-5.90457	2.99831e-08	1.20491e-07	8.30168
glycerol-3-phosphate dehydrogenase 2	GPD2	no_significant_change	P43304	-0.417068	15.1741	-5.89846	3.04347e-08	1.22218e-07	8.29915
LYR motif containing 7	LYRM7	down_regulated	Q5U5X0	-0.74108	12.8493	-5.92281	3.05572e-08	1.22622e-07	8.34597
glutaredoxin	GLRX	down_regulated	P35754	-1.03057	16.1619	-5.89636	3.07406e-08	1.2327e-07	8.2877
DR1 associated protein 1	DRAP1	no_significant_change	Q14919	0.526885	14.0136	5.90454	3.08675e-08	1.23691e-07	8.28329
acid phosphatase 2, lysosomal	ACP2	down_regulated	P11117	-0.816567	14.4876	-5.89347	3.161e-08	1.26575e-07	8.27068
Ral GTPase activating protein non-catalytic subunit beta	RALGAPB	no_significant_change	Q86X10	-0.452687	13.717	-5.89499	3.18331e-08	1.27378e-07	8.26692
plexin D1	PLXND1	up_regulated	Q9Y4D7	0.783038	12.2268	5.8929	3.35979e-08	1.34344e-07	8.21059
QKI, KH domain containing RNA binding	QKI	no_significant_change	Q96PU8	0.448264	15.1335	5.87429	3.41477e-08	1.36348e-07	8.18619
septin 9	SEPTIN9	no_significant_change	Q9UHD8	0.469582	17.4167	5.87442	3.41263e-08	1.36348e-07	8.17602
dipeptidyl peptidase 4	DPP4	down_regulated	P27487	-1.34143	17.9578	-5.87407	3.41837e-08	1.36394e-07	8.17549
latexin	LXN	up_regulated	Q9BS40	0.73104	15.8166	5.87288	3.43779e-08	1.37072e-07	8.18119
heterogeneous nuclear ribonucleoprotein A0	HNRNPA0	no_significant_change	Q13151	0.32123	17.0244	5.86873	3.50637e-08	1.39707e-07	8.16385
CD2 associated protein	CD2AP	no_significant_change	Q9Y5K6	-0.491034	15.3869	-5.86631	3.54692e-08	1.41223e-07	8.14738
lumican	LUM	up_regulated	P51884	1.62511	17.9735	5.85764	3.69606e-08	1.47057e-07	8.1014
glutathione peroxidase 4	GPX4	down_regulated	P36969	-0.654574	15.7364	-5.85685	3.76164e-08	1.4956e-07	8.09418
leucine rich repeat containing 32	LRRC32	up_regulated	Q14392	0.934962	12.1669	5.90785	3.81451e-08	1.51554e-07	8.15211
four and a half LIM domains 3	FHL3	up_regulated	Q13643	0.727542	15.7694	5.84989	3.83482e-08	1.52254e-07	8.06411
CDC42 effector protein 1	CDC42EP1	up_regulated	Q00587	0.999262	13.5122	5.85683	3.86952e-08	1.53523e-07	8.0697
fatty acid amide hydrolase	FAAH	down_regulated	O00519	-1.09021	13.1804	-5.8752	3.88244e-08	1.53927e-07	8.07613
nuclear factor I A	NFIA	no_significant_change	Q12857	0.471904	13.8823	5.84798	3.92319e-08	1.55433e-07	8.06047
filamin binding LIM protein 1	FBLIM1	up_regulated	Q8WUP2	1.1521	16.2486	5.84329	4.01144e-08	1.58817e-07	8.02259
hyaluronan binding protein 4	HABP4	down_regulated	Q5JVS0	-0.879987	13.2336	-5.89529	4.04236e-08	1.59928e-07	8.08481
RAB3A interacting protein like 1	RAB3IL1	down_regulated	Q8TBN0	-0.784432	12.7503	-5.85452	4.21182e-08	1.66515e-07	7.99605
collagen type III alpha 1 chain	COL3A1	up_regulated	P02461	2.11339	19.316	5.82845	4.24527e-08	1.6772e-07	7.96224
aldo-keto reductase family 1 member C3	AKR1C3	down_regulated	P42330	-0.885907	19.2613	-5.83325	4.26523e-08	1.6839e-07	7.9709
Cbl proto-oncogene	CBL	up_regulated	P22681	0.669857	12.4206	5.86153	4.27193e-08	1.68535e-07	8.00863
tetratricopeptide repeat domain 19	TTC19	down_regulated	Q6DKK2	-0.727708	12.5353	-5.9028	4.28509e-08	1.68843e-07	8.04848
3-hydroxyacyl-CoA dehydratase 3	HACD3	down_regulated	Q9P035	-0.598029	15.88	-5.82931	4.28574e-08	1.68843e-07	7.94646
bridging integrator 1	BIN1	down_regulated	O00499	-0.591843	13.3663	-5.83789	4.35457e-08	1.71396e-07	7.97194
UPF1 RNA helicase and ATPase	UPF1	no_significant_change	Q92900	-0.243861	14.9825	-5.82298	4.35664e-08	1.71396e-07	7.95786
heat shock protein family H (Hsp110) member 1	HSPH1	no_significant_change	Q92598	-0.369966	14.651	-5.82201	4.3767e-08	1.72064e-07	7.94054
formin binding protein 1 like	FNBP1L	down_regulated	Q5T0N5	-0.719456	13.7285	-5.83645	4.38418e-08	1.72238e-07	7.95216
thymocyte selection associated family member 2	THEMIS2	up_regulated	Q5TEJ8	0.955908	12.2552	5.86892	4.40984e-08	1.73004e-07	8.0327
ubiquitin protein ligase E3 component n-recognin 3	UBR3	no_significant_change	Q6ZT12	-0.564986	12.094	-5.86538	4.40756e-08	1.73004e-07	7.98498
phosphofructokinase, muscle	PFKM	no_significant_change	P08237	-0.559275	16.7689	-5.81653	4.49188e-08	1.76099e-07	7.91356
phosphatidylinositol glycan anchor biosynthesis class O	PIGO	down_regulated	Q8TEQ8	-0.822132	12.1148	-5.87959	4.58841e-08	1.79691e-07	7.95632
cytochrome b-245 alpha chain	CYBA	up_regulated	P13498	0.738096	14.1477	5.82065	4.58989e-08	1.79691e-07	7.92093
elaC ribonuclease Z 2	ELAC2	down_regulated	Q9BQ52	-0.592614	13.4861	-5.82133	4.64026e-08	1.81496e-07	7.88748
stomatin	STOM	up_regulated	P27105	0.721283	18.5055	5.80956	4.64247e-08	1.81496e-07	7.87523
prolyl 3-hydroxylase 1	P3H1	up_regulated	Q32P28	0.794711	13.9448	5.8041	4.82816e-08	1.88624e-07	7.84218
cyclin dependent kinase 5	CDK5	down_regulated	Q00535	-0.603635	13.3005	-5.80819	4.86746e-08	1.90027e-07	7.85212
ribonuclease A family member 2	RNASE2	down_regulated	P10153	-1.52572	14.7847	-5.8309	4.92659e-08	1.92202e-07	7.8684
phospholipid phosphatase 1	PLPP1	up_regulated	O14494	0.769064	13.7544	5.82297	4.956e-08	1.93215e-07	7.8569
eukaryotic translation initiation factor 4H	EIF4H	no_significant_change	Q15056	0.406754	16.7841	5.7955	4.96154e-08	1.93297e-07	7.8136
kinesin family member 3B	KIF3B	no_significant_change	O15066	-0.457446	14.693	-5.80158	5.02125e-08	1.95487e-07	7.82865
adenosine kinase	ADK	down_regulated	P55263	-0.616577	15.9757	-5.79279	5.02544e-08	1.95515e-07	7.80959
aldolase, fructose-bisphosphate B	ALDOB	down_regulated	P05062	-2.92977	18.4991	-5.8324	5.05141e-08	1.96389e-07	7.84049
heat shock protein family B (small) member 6	HSPB6	up_regulated	O14558	1.46855	15.3658	5.80982	5.19061e-08	2.01661e-07	7.7698
microtubule associated protein 2	MAP2	up_regulated	P11137	0.739996	14.2565	5.7856	5.19894e-08	2.01846e-07	7.76846
signal transducer and activator of transcription 5A	STAT5A	no_significant_change	P42229	0.387783	15.0371	5.84581	5.25978e-08	2.04066e-07	7.85358
nuclear factor I X	NFIX	up_regulated	Q14938	0.858779	12.6041	5.84915	5.27421e-08	2.04485e-07	7.81951
VPS52 subunit of GARP complex	VPS52	no_significant_change	Q8N1B4	-0.428214	14.3466	-5.78668	5.31256e-08	2.0583e-07	7.77081
microtubule associated monooxygenase, calponin and LIM domain containing 1	MICAL1	no_significant_change	Q8TDZ2	0.483188	14.0419	5.7781	5.38621e-08	2.08539e-07	7.74255
transmembrane protein 11	TMEM11	no_significant_change	P17152	-0.55976	14.4834	-5.78359	5.39026e-08	2.08552e-07	7.74739
proteasome assembly chaperone 3	PSMG3	no_significant_change	Q9BT73	-0.397878	12.4162	-5.81677	5.43034e-08	2.09865e-07	7.79346
aldehyde dehydrogenase 1 family member B1	ALDH1B1	down_regulated	P30837	-1.09551	16.3777	-5.77632	5.43166e-08	2.09865e-07	7.73989
collagen type VIII alpha 1 chain	COL8A1	up_regulated	P27658	2.42371	14.2261	5.82892	5.48756e-08	2.11879e-07	7.80079
tubulin beta 4B class IVb	TUBB4B	no_significant_change	P68371	-0.491689	19.6555	-5.7687	5.63024e-08	2.17238e-07	7.69508
EARP complex and GARP complex interacting protein 1	EIPR1	down_regulated	Q53HC9	-0.594851	14.4369	-5.77948	5.64788e-08	2.17769e-07	7.72366
ADP ribosylation factor GTPase activating protein 2	ARFGAP2	no_significant_change	Q8N6H7	-0.29857	14.9925	-5.77001	5.66964e-08	2.18458e-07	7.6963
taperin	TPRN	down_regulated	Q4KMQ1	-1.25396	13.0002	-5.80811	5.74385e-08	2.21166e-07	7.71025
E74 like ETS transcription factor 1	ELF1	no_significant_change	P32519	0.57161	11.4598	5.78271	5.88968e-08	2.26626e-07	7.68946
galactosamine (N-acetyl)-6-sulfatase	GALNS	down_regulated	P34059	-0.907459	13.3972	-5.81566	5.93308e-08	2.28139e-07	7.70853
syntaxin binding protein 1	STXBP1	no_significant_change	P61764	0.41415	14.1951	5.75359	6.04549e-08	2.32302e-07	7.62738
COP9 signalosome subunit 7A	COPS7A	no_significant_change	Q9UBW8	-0.350808	14.9692	-5.75287	6.066e-08	2.32931e-07	7.62624
peroxisomal biogenesis factor 14	PEX14	down_regulated	O75381	-0.665327	13.2543	-5.75825	6.07175e-08	2.32993e-07	7.62553
poly(ADP-ribose) polymerase family member 9	PARP9	up_regulated	Q8IXQ6	0.705251	14.0477	5.7511	6.27892e-08	2.40778e-07	7.59825
glycolipid transfer protein	GLTP	down_regulated	Q9NZD2	-1.03024	14.2343	-5.81269	6.34216e-08	2.43037e-07	7.62907
glutamic--pyruvic transaminase	GPT	down_regulated	P24298	-1.87114	15.3821	-5.77267	6.35678e-08	2.43278e-07	7.59727
lysophosphatidylcholine acyltransferase 3	LPCAT3	no_significant_change	Q6P1A2	-0.488581	15.2361	-5.74566	6.35711e-08	2.43278e-07	7.57486
spectrin repeat containing nuclear envelope protein 2	SYNE2	no_significant_change	Q8WXH0	-0.507212	14.7853	-5.74272	6.3626e-08	2.43322e-07	7.57685
NBAS subunit of NRZ tethering complex	NBAS	no_significant_change	A2RRP1	-0.403364	13.8336	-5.74133	6.40439e-08	2.44753e-07	7.57686
component of oligomeric golgi complex 2	COG2	no_significant_change	Q14746	-0.375622	13.2353	-5.74309	6.43416e-08	2.45724e-07	7.562
adaptor related protein complex 3 subunit mu 1	AP3M1	no_significant_change	Q9Y2T2	-0.380678	14.9301	-5.74245	6.45367e-08	2.46301e-07	7.55612
collagen type XV alpha 1 chain	COL15A1	up_regulated	P39059	1.20221	16.6265	5.73867	6.4849e-08	2.47325e-07	7.54149
parvin alpha	PARVA	up_regulated	Q9NVD7	0.670758	17.191	5.72778	6.82531e-08	2.60131e-07	7.50891
PDZ domain containing 8	PDZD8	no_significant_change	Q8NEN9	-0.527937	13.1808	-5.74326	6.87738e-08	2.61938e-07	7.5243
SCY1 like pseudokinase 2	SCYL2	no_significant_change	Q6P3W7	-0.481146	13.6865	-5.72399	7.12915e-08	2.71343e-07	7.46896
pipecolic acid and sarcosine oxidase	PIPOX	down_regulated	Q9P0Z9	-2.38217	14.2354	-5.80689	7.15243e-08	2.72044e-07	7.53875
translocase of outer mitochondrial membrane 22	TOMM22	down_regulated	Q9NS69	-0.849368	13.5873	-5.74224	7.31818e-08	2.78004e-07	7.48053
alanyl-tRNA synthetase 2, mitochondrial	AARS2	down_regulated	Q5JTZ9	-0.709252	13.6954	-5.71561	7.31902e-08	2.78004e-07	7.43509
vav guanine nucleotide exchange factor 1	VAV1	up_regulated	P15498	1.0989	13.196	5.74504	7.33234e-08	2.78322e-07	7.49298
nuclear factor I B	NFIB	no_significant_change	O00712	0.529115	15.2051	5.75838	7.45683e-08	2.82856e-07	7.51223
transmembrane protein 63A	TMEM63A	down_regulated	O94886	-0.760615	14.7121	-5.71048	7.69345e-08	2.91634e-07	7.4026
arsenite methyltransferase	AS3MT	down_regulated	Q9HBK9	-0.911662	12.8252	-5.71763	7.74764e-08	2.9349e-07	7.39061
WD repeat domain 44	WDR44	no_significant_change	Q5JSH3	0.361662	14.0314	5.69867	7.82314e-08	2.96151e-07	7.37314
metaxin 3	MTX3	down_regulated	Q5HYI7	-1.00797	14.0581	-5.75754	7.86848e-08	2.97666e-07	7.43324
armadillo repeat containing 10	ARMC10	no_significant_change	Q8N2F6	-0.531506	14.0725	-5.69919	7.90342e-08	2.98786e-07	7.37974
guanosine monophosphate reductase 2	GMPR2	down_regulated	Q9P2T1	-0.671288	16.0609	-5.69972	7.98513e-08	3.01673e-07	7.35803
osteoglycin	OGN	up_regulated	P20774	1.81727	17.4355	5.69393	7.99867e-08	3.01981e-07	7.35449
nuclear receptor corepressor 2	NCOR2	no_significant_change	Q9Y618	0.458585	13.713	5.69565	8.1381e-08	3.07038e-07	7.35173
MX dynamin like GTPase 2	MX2	up_regulated	P20592	0.962338	12.7438	5.72201	8.15374e-08	3.07422e-07	7.37491
aldehyde dehydrogenase 18 family member A1	ALDH18A1	down_regulated	P54886	-0.603995	15.0821	-5.68591	8.30444e-08	3.12893e-07	7.30652
meiosis regulator for oocyte development	MIOS	no_significant_change	Q9NXC5	-0.47446	13.3388	-5.68328	8.4073e-08	3.16557e-07	7.31204
prolyl 3-hydroxylase family member 4 (inactive)	P3H4	up_regulated	Q92791	0.900838	11.5339	5.72483	8.42256e-08	3.16918e-07	7.35466
syndecan 4	SDC4	down_regulated	P31431	-0.983263	15.2367	-5.70526	8.43606e-08	3.17214e-07	7.30716
coactosin like F-actin binding protein 1	COTL1	down_regulated	Q14019	-0.730624	17.5477	-5.68082	8.50455e-08	3.19575e-07	7.30021
calponin 3	CNN3	up_regulated	Q15417	0.853997	17.855	5.6806	8.51342e-08	3.19695e-07	7.29693
peroxiredoxin like 2A	PRXL2A	down_regulated	Q9BRX8	-0.638004	16.0624	-5.67967	8.55054e-08	3.20874e-07	7.29421
junctional adhesion molecule 3	JAM3	up_regulated	Q9BX67	1.09682	13.3523	5.70784	8.83266e-08	3.3124e-07	7.3064
tight junction protein 2	TJP2	no_significant_change	Q9UDY2	-0.381002	14.8484	-5.6695	8.96651e-08	3.36035e-07	7.22811
secretory carrier membrane protein 4	SCAMP4	no_significant_change	Q969E2	-0.461108	14.5262	-5.74761	8.98892e-08	3.3665e-07	7.32758
GIPC PDZ domain containing family member 1	GIPC1	no_significant_change	O14908	-0.530675	14.2835	-5.66808	9.13834e-08	3.42017e-07	7.22606
nidogen 2	NID2	up_regulated	Q14112	1.09939	17.2292	5.66067	9.3434e-08	3.49459e-07	7.19283
switching B cell complex subunit SWAP70	SWAP70	no_significant_change	Q9UH65	0.346407	15.9604	5.6605	9.35089e-08	3.49507e-07	7.19873
formin like 2	FMNL2	no_significant_change	Q96PY5	0.542426	15.385	5.66254	9.37732e-08	3.50261e-07	7.20776
DExH-box helicase 29	DHX29	no_significant_change	Q7Z478	-0.393402	13.5374	-5.65645	9.64728e-08	3.60105e-07	7.1672
CD109 molecule	CD109	up_regulated	Q6YHK3	0.927859	13.7361	5.65585	9.79539e-08	3.65391e-07	7.1636
KIAA0319 like	KIAA0319L	down_regulated	Q8IZA0	-0.889767	11.6969	-5.69161	9.80453e-08	3.65489e-07	7.20202
RAS p21 protein activator 3	RASA3	up_regulated	Q14644	0.764621	12.0077	5.69344	9.87331e-08	3.67768e-07	7.20329
fibrillin 1	FBN1	up_regulated	P35555	1.42668	18.6479	5.64872	9.87877e-08	3.67768e-07	7.13467
gamma-glutamylamine cyclotransferase	GGACT	down_regulated	Q9BVM4	-1.55921	15.6968	-5.69726	1.00125e-07	3.72498e-07	7.19853
MARCKS like 1	MARCKSL1	up_regulated	P49006	0.657491	15.878	5.64371	1.01118e-07	3.75946e-07	7.13532
pyroglutamyl-peptidase I	PGPEP1	down_regulated	Q9NXJ5	-1.0786	13.7492	-5.70145	1.01478e-07	3.77032e-07	7.21279
protein phosphatase 3 catalytic subunit alpha	PPP3CA	no_significant_change	Q08209	0.378821	15.1037	5.64293	1.02735e-07	3.81452e-07	7.11162
ubiquitination factor E4A	UBE4A	no_significant_change	Q14139	-0.373527	13.6838	-5.64152	1.04693e-07	3.88466e-07	7.08514
lipid droplet associated hydrolase	LDAH	down_regulated	Q9H6V9	-0.776359	14.6704	-5.64533	1.05492e-07	3.90911e-07	7.09317
glutathione synthetase	GSS	down_regulated	P48637	-0.672132	17.2042	-5.63475	1.05428e-07	3.90911e-07	7.09117
kynurenine aminotransferase 3	KYAT3	down_regulated	Q6YP21	-0.758182	14.2639	-5.63994	1.06792e-07	3.95468e-07	7.09189
GDP dissociation inhibitor 1	GDI1	no_significant_change	P31150	0.532033	16.7101	5.63051	1.07526e-07	3.97925e-07	7.0719
aldo-keto reductase family 7 member A2	AKR7A2	down_regulated	O43488	-0.777627	17.6603	-5.62733	1.09129e-07	4.03589e-07	7.05084
GDP-mannose 4,6-dehydratase	GMDS	no_significant_change	O60547	-0.55054	17.227	-5.62747	1.10383e-07	4.0796e-07	7.03938
GTPase, IMAP family member 8	GIMAP8	no_significant_change	Q8ND71	0.575954	13.1313	5.61881	1.13536e-07	4.19335e-07	7.00845
mal, T cell differentiation protein 2	MAL2	down_regulated	Q969L2	-1.11998	15.9184	-5.62231	1.20388e-07	4.44352e-07	6.96732
coronin 7	CORO7	no_significant_change	P57737	0.524731	14.9964	5.60561	1.2071e-07	4.45248e-07	6.95709
dynamin 1 like	DNM1L	no_significant_change	O00429	-0.363831	15.6631	-5.60296	1.22204e-07	4.50461e-07	6.96284
Rho guanine nucleotide exchange factor 7	ARHGEF7	no_significant_change	Q14155	0.456087	14.5682	5.59564	1.26422e-07	4.65704e-07	6.91244
VPS51 subunit of GARP complex	VPS51	no_significant_change	Q9UID3	-0.373204	13.804	-5.59711	1.27068e-07	4.67776e-07	6.91846
LIM zinc finger domain containing 1	LIMS1	no_significant_change	P48059	0.57175	17.0114	5.59562	1.27944e-07	4.70693e-07	6.9077
cytokine receptor like factor 3	CRLF3	up_regulated	Q8IUI8	0.812427	13.013	5.59455	1.30136e-07	4.78444e-07	6.88505
glucose-6-phosphate dehydrogenase	G6PD	no_significant_change	P11413	0.373517	16.2092	5.58653	1.31875e-07	4.8452e-07	6.86929
zinc and ring finger 2	ZNRF2	down_regulated	Q8NHG8	-0.817457	13.3398	-5.62899	1.32332e-07	4.8588e-07	6.91984
damage specific DNA binding protein 2	DDB2	up_regulated	Q92466	0.831559	13.5847	5.60516	1.3371e-07	4.9062e-07	6.9054
cytochrome b5 type B	CYB5B	no_significant_change	O43169	-0.533495	15.8609	-5.58362	1.35249e-07	4.95941e-07	6.84966
cap binding complex dependent translation initiation factor	CTIF	no_significant_change	O43310	0.515213	12.4845	5.58088	1.40296e-07	5.14112e-07	6.81499
cubilin	CUBN	down_regulated	O60494	-1.79951	16.7178	-5.57988	1.40941e-07	5.16139e-07	6.80219
Sad1 and UNC84 domain containing 2	SUN2	no_significant_change	Q9UH99	0.420153	16.3711	5.5711	1.41632e-07	5.18334e-07	6.79305
CD59 molecule (CD59 blood group)	CD59	no_significant_change	P13987	0.554341	17.6097	5.5682	1.43546e-07	5.24995e-07	6.78033
spermatid perinuclear RNA binding protein	STRBP	down_regulated	Q96SI9	-0.609807	11.5171	-5.6387	1.46306e-07	5.34739e-07	6.84527
stimulator of interferon response cGAMP interactor 1	STING1	up_regulated	Q86WV6	1.08157	15.0545	5.57328	1.48904e-07	5.43884e-07	6.79001
UDP glucuronosyltransferase family 2 member A3	UGT2A3	down_regulated	Q6UWM9	-1.27969	15.9357	-5.55911	1.49706e-07	5.46455e-07	6.74042
carbonyl reductase 3	CBR3	up_regulated	O75828	0.958307	14.7573	5.57378	1.52365e-07	5.55802e-07	6.74695
SEC23 homolog B, COPII coat complex component	SEC23B	no_significant_change	Q15437	-0.504768	14.6204	-5.55472	1.5277e-07	5.56917e-07	6.73764
solute carrier family 30 member 1	SLC30A1	down_regulated	Q9Y6M5	-0.615732	14.5691	-5.56544	1.5436e-07	5.62348e-07	6.74159
cytosolic iron-sulfur assembly component 3	CIAO3	down_regulated	Q9H6Q4	-0.627361	13.3139	-5.56509	1.54605e-07	5.62874e-07	6.73711
galactose-1-phosphate uridylyltransferase	GALT	down_regulated	P07902	-0.627002	14.9257	-5.54635	1.58784e-07	5.77715e-07	6.67457
dehydrogenase/reductase 13	DHRS13	down_regulated	Q6UX07	-0.792611	12.1049	-5.5948	1.6405e-07	5.96488e-07	6.72352
nuclear factor kappa B subunit 1	NFKB1	no_significant_change	P19838	0.485313	15.4059	5.54392	1.66289e-07	6.04238e-07	6.68219
N-acetylneuraminate pyruvate lyase	NPL	down_regulated	Q9BXD5	-1.19767	13.3276	-5.5596	1.66808e-07	6.05338e-07	6.67454
actin related protein 2/3 complex subunit 4	ARPC4	no_significant_change	P59998	0.37017	18.4075	5.53578	1.66711e-07	6.05338e-07	6.64233
junction plakoglobin	JUP	down_regulated	P14923	-0.592352	16.4274	-5.53298	1.68876e-07	6.12447e-07	6.62831
adducin 1	ADD1	no_significant_change	P35611	-0.574658	16.5796	-5.52899	1.72008e-07	6.23406e-07	6.60155
interferon induced transmembrane protein 3	IFITM3	up_regulated	Q01628	0.630158	14.7366	5.54943	1.72472e-07	6.24682e-07	6.68972
tripartite motif containing 21	TRIM21	no_significant_change	P19474	0.571853	14.1307	5.52861	1.74286e-07	6.30844e-07	6.60627
protein phosphatase 1 regulatory subunit 12C	PPP1R12C	no_significant_change	Q9BZL4	0.329351	14.4253	5.52078	1.78629e-07	6.46151e-07	6.57163
transmembrane 7 superfamily member 2	TM7SF2	down_regulated	O76062	-0.762169	14.9466	-5.57186	1.81793e-07	6.5717e-07	6.63347
coiled-coil domain containing 50	CCDC50	no_significant_change	Q8IVM0	0.308882	15.218	5.51615	1.82473e-07	6.59205e-07	6.55594
staufen double-stranded RNA binding protein 2	STAU2	no_significant_change	Q9NUL3	-0.477525	12.9077	-5.52773	1.83431e-07	6.6224e-07	6.55577
hematopoietic prostaglandin D synthase	HPGDS	up_regulated	O60760	1.0606	12.1787	5.60717	1.87238e-07	6.7555e-07	6.66108
adaptor related protein complex 2 subunit alpha 2	AP2A2	no_significant_change	O94973	-0.274197	16.7635	-5.50851	1.88996e-07	6.81453e-07	6.51747
microtubule associated protein RP/EB family member 2	MAPRE2	up_regulated	Q15555	0.671807	14.7198	5.51061	1.89302e-07	6.82118e-07	6.50419
ATPase family AAA domain containing 3B	ATAD3B	down_regulated	Q5T9A4	-0.852053	13.6435	-5.54166	1.9089e-07	6.87398e-07	6.58965
ATP synthase inhibitory factor subunit 1	ATP5IF1	down_regulated	Q9UII2	-1.19053	13.5371	-5.56204	1.95915e-07	7.04619e-07	6.5659
afadin, adherens junction formation factor	AFDN	no_significant_change	P55196	-0.401892	14.7633	-5.50067	1.95923e-07	7.04619e-07	6.48274
fructosamine 3 kinase	FN3K	down_regulated	Q9H479	-0.972407	15.347	-5.49875	1.97662e-07	7.10419e-07	6.46794
heme binding protein 1	HEBP1	no_significant_change	Q9NRV9	-0.385466	16.5643	-5.49561	2.00529e-07	7.20261e-07	6.47023
small ArfGAP2	SMAP2	no_significant_change	Q8WU79	0.470065	14.2083	5.50227	2.01235e-07	7.22338e-07	6.50054
beta-ureidopropionase 1	UPB1	down_regulated	Q9UBR1	-1.59504	13.9312	-5.55201	2.01711e-07	7.23581e-07	6.53764
phosphodiesterase 5A	PDE5A	up_regulated	O76074	0.78016	13.6622	5.52972	2.04233e-07	7.32162e-07	6.48616
nudix hydrolase 4	NUDT4	down_regulated	Q9NZJ9	-0.758703	14.0382	-5.56671	2.04762e-07	7.33588e-07	6.57802
tRNA nucleotidyl transferase 1	TRNT1	no_significant_change	Q96Q11	-0.574211	13.7426	-5.50829	2.05377e-07	7.35323e-07	6.46173
insulin like growth factor binding protein 7	IGFBP7	up_regulated	Q16270	0.843348	16.2325	5.49017	2.05595e-07	7.35634e-07	6.44419
zinc finger CCCH-type containing, antiviral 1 like	ZC3HAV1L	up_regulated	Q96H79	0.73574	14.2576	5.51459	2.07284e-07	7.41204e-07	6.47181
NAD(P)HX epimerase	NAXE	no_significant_change	Q8NCW5	-0.560875	14.8012	-5.49108	2.09386e-07	7.48243e-07	6.41062
nudix hydrolase 12	NUDT12	down_regulated	Q9BQG2	-0.970163	14.0195	-5.50248	2.10869e-07	7.53064e-07	6.43699
armadillo repeat containing X-linked 3	ARMCX3	no_significant_change	Q9UH62	-0.432165	13.5776	-5.49021	2.12632e-07	7.58878e-07	6.42832
TBC1 domain family member 4	TBC1D4	down_regulated	O60343	-0.851971	13.507	-5.48972	2.13109e-07	7.60097e-07	6.4068
serum/glucocorticoid regulated kinase family member 3	SGK3	down_regulated	Q96BR1	-0.91099	11.3041	-5.53637	2.16254e-07	7.70826e-07	6.46178
C8orf44-SGK3 readthrough	C8orf44-SGK3	down_regulated	Q96BR1	-0.91099	11.3041	-5.53637	2.16254e-07	7.70826e-07	6.46178
amyloid P component, serum	APCS	up_regulated	P02743	1.31435	18.2903	5.47722	2.18168e-07	7.77154e-07	6.37438
GCN1 activator of EIF2AK4	GCN1	no_significant_change	Q92616	-0.259541	15.1782	-5.47666	2.18727e-07	7.78652e-07	6.39556
3'-phosphoadenosine 5'-phosphosulfate synthase 2	PAPSS2	down_regulated	O95340	-0.59447	14.3935	-5.47582	2.19567e-07	7.81148e-07	6.37902
MINDY lysine 48 deubiquitinase 1	MINDY1	down_regulated	Q8N5J2	-0.911337	12.8841	-5.54666	2.20043e-07	7.82344e-07	6.44762
H1.10 linker histone	H1-10	no_significant_change	Q92522	0.53948	16.7549	5.46812	2.27452e-07	8.08176e-07	6.33012
YME1 like 1 ATPase	YME1L1	down_regulated	Q96TA2	-0.67366	13.5186	-5.47057	2.35241e-07	8.35321e-07	6.32474
family with sequence similarity 98 member A	FAM98A	no_significant_change	Q8NCA5	-0.468773	14.0497	-5.47711	2.36595e-07	8.39597e-07	6.34188
cytochrome P450 family 20 subfamily A member 1	CYP20A1	no_significant_change	Q6UW02	-0.553716	14.4121	-5.46129	2.37248e-07	8.41384e-07	6.29646
microtubule associated protein 1S	MAP1S	no_significant_change	Q66K74	0.36255	14.905	5.45848	2.37705e-07	8.42471e-07	6.29595
methylenetetrahydrofolate dehydrogenase, cyclohydrolase and formyltetrahydrofolate synthetase 1	MTHFD1	down_regulated	P11586	-0.689809	17.5369	-5.45734	2.38939e-07	8.4631e-07	6.27938
phosphatidylinositol-3,4,5-trisphosphate dependent Rac exchange factor 1	PREX1	up_regulated	Q8TCU6	0.692944	14.5315	5.46356	2.48586e-07	8.79927e-07	6.26448
sorting nexin 33	SNX33	up_regulated	Q8WV41	0.673716	12.8869	5.47044	2.49874e-07	8.83927e-07	6.26934
actin alpha 1, skeletal muscle	ACTA1	up_regulated	P68133	0.687297	22.9883	5.47024	2.53234e-07	8.9525e-07	6.24832
myosin IG	MYO1G	up_regulated	B0I1T2	1.02667	13.4945	5.4505	2.54806e-07	9.0024e-07	6.24436
hexokinase domain containing 1	HKDC1	down_regulated	Q2TB90	-0.774117	17.4632	-5.44069	2.57816e-07	9.103e-07	6.21274
nidogen 1	NID1	up_regulated	P14543	0.857607	17.2237	5.43828	2.60671e-07	9.19802e-07	6.20536
1-acylglycerol-3-phosphate O-acyltransferase 5	AGPAT5	down_regulated	Q9NUQ2	-0.974695	13.7673	-5.46493	2.62661e-07	9.26245e-07	6.24812
COMM domain containing 10	COMMD10	no_significant_change	Q9Y6G5	-0.556339	13.9099	-5.43734	2.64619e-07	9.32561e-07	6.19178
solute carrier family 37 member 4	SLC37A4	down_regulated	O43826	-1.10705	14.4314	-5.46025	2.6824e-07	9.44729e-07	6.23302
ABI family member 3	ABI3	up_regulated	Q9P2A4	0.838853	13.9684	5.43832	2.7234e-07	9.58568e-07	6.1985
V-set and immunoglobulin domain containing 4	VSIG4	up_regulated	Q9Y279	1.16962	12.9091	5.48031	2.73333e-07	9.61461e-07	6.27005
solute carrier family 25 member 21	SLC25A21	down_regulated	Q9BQT8	-0.776498	11.9145	-5.48499	2.75739e-07	9.69316e-07	6.22217
WD repeat domain 1	WDR1	no_significant_change	O75083	0.327194	18.4736	5.42262	2.79959e-07	9.83535e-07	6.14514
tenascin C	TNC	up_regulated	P24821	1.4023	18.4431	5.42222	2.80457e-07	9.8467e-07	6.13088
C2 calcium dependent domain containing 5	C2CD5	no_significant_change	Q86YS7	-0.482043	15.4238	-5.42903	2.80904e-07	9.85623e-07	6.13217
pyruvate kinase L/R	PKLR	down_regulated	P30613	-1.62625	16.0927	-5.42085	2.82216e-07	9.89605e-07	6.11827
VAMP associated protein A	VAPA	no_significant_change	Q9P0L0	-0.326399	15.2128	-5.41995	2.83372e-07	9.93042e-07	6.15258
calpain 1	CAPN1	no_significant_change	P07384	0.303414	17.9952	5.41884	2.8481e-07	9.97455e-07	6.11773
phosphodiesterase 4D interacting protein	PDE4DIP	down_regulated	Q5VU43	-0.672053	12.0218	-5.43636	2.87851e-07	1.00748e-06	6.12783
acireductone dioxygenase 1	ADI1	down_regulated	Q9BV57	-0.667638	12.7798	-5.43239	2.89596e-07	1.01295e-06	6.14519
protein associated with LIN7 2, MAGUK p55 family member	PALS2	down_regulated	Q9NZW5	-0.785433	14.2213	-5.41358	2.91714e-07	1.01973e-06	6.10627
family with sequence similarity 210 member B	FAM210B	down_regulated	Q96KR6	-0.813263	10.0311	-5.50843	2.93167e-07	1.02417e-06	6.24817
prenylcysteine oxidase 1	PCYOX1	no_significant_change	Q9UHG3	-0.438336	18.1736	-5.41187	2.93989e-07	1.0264e-06	6.09573
solute carrier family 25 member 4	SLC25A4	down_regulated	P12235	-0.905108	17.106	-5.43375	2.94778e-07	1.02852e-06	6.12504
DnaJ heat shock protein family (Hsp40) member B12	DNAJB12	no_significant_change	Q9NXW2	-0.428042	12.9531	-5.44379	2.96262e-07	1.03305e-06	6.12491
complement C1r	C1R	up_regulated	P00736	1.03099	13.9901	5.41844	3.01378e-07	1.05024e-06	6.09053
thioredoxin related transmembrane protein 2	TMX2	down_regulated	Q9Y320	-0.652104	13.3623	-5.44548	3.01856e-07	1.0506e-06	6.11407
MIA SH3 domain ER export factor 3	MIA3	no_significant_change	Q5JRA6	-0.406513	13.9955	-5.4061	3.0181e-07	1.0506e-06	6.05387
gamma-glutamylcyclotransferase	GGCT	down_regulated	O75223	-0.719775	14.152	-5.41368	3.04498e-07	1.05914e-06	6.07163
Fc gamma receptor and transporter	FCGRT	up_regulated	P55899	0.713063	14.237	5.40598	3.0846e-07	1.07226e-06	6.04563
leucine rich repeat containing 41	LRRC41	no_significant_change	Q15345	-0.398867	12.6952	-5.40123	3.15168e-07	1.0949e-06	6.02107
solute carrier family 1 member 5	SLC1A5	down_regulated	Q15758	-0.642791	13.9021	-5.40637	3.18257e-07	1.10494e-06	6.01637
chromosome 17 open reading frame 75	C17orf75	no_significant_change	Q9HAS0	-0.481838	13.5123	-5.41055	3.19536e-07	1.1087e-06	6.02772
sperm antigen with calponin homology and coiled-coil domains 1	SPECC1	up_regulated	Q5M775	0.748672	12.7963	5.40993	3.20435e-07	1.11113e-06	6.0261
synapse defective Rho GTPase homolog 1	SYDE1	no_significant_change	Q6ZW31	0.53548	11.155	5.40562	3.22971e-07	1.11923e-06	6.02701
acetoacetyl-CoA synthetase	AACS	down_regulated	Q86V21	-0.753255	12.9989	-5.40794	3.23311e-07	1.11972e-06	6.0272
niban apoptosis regulator 2	NIBAN2	no_significant_change	Q96TA1	0.488376	15.9129	5.38484	3.32389e-07	1.15045e-06	5.97603
olfactomedin like 1	OLFML1	up_regulated	Q6UWY5	1.47513	14.0721	5.41177	3.33346e-07	1.15305e-06	5.991
CD63 molecule	CD63	up_regulated	P08962	0.65928	15.4113	5.3968	3.39917e-07	1.17506e-06	6.00139
Rho associated coiled-coil containing protein kinase 2	ROCK2	no_significant_change	O75116	0.420754	14.5496	5.37794	3.42965e-07	1.18487e-06	5.93833
programmed cell death 5	PDCD5	no_significant_change	O14737	0.384729	15.03	5.37578	3.46336e-07	1.19577e-06	5.93806
cytochrome b reductase 1	CYBRD1	up_regulated	Q53TN4	0.833015	15.3515	5.37491	3.47694e-07	1.19973e-06	5.92696
EBNA1 binding protein 2	EBNA1BP2	no_significant_change	Q99848	0.43203	14.2917	5.37375	3.49535e-07	1.20534e-06	5.94575
cullin 9	CUL9	down_regulated	Q8IWT3	-0.743391	10.9668	-5.4515	3.50639e-07	1.2084e-06	6.00701
CD47 molecule	CD47	up_regulated	Q08722	0.664956	16.5141	5.37323	3.65477e-07	1.25876e-06	5.89367
minichromosome maintenance complex component 6	MCM6	up_regulated	Q14566	0.69018	13.2299	5.37983	3.7105e-07	1.27718e-06	5.90752
cysteine rich protein 1	CRIP1	up_regulated	P50238	1.12939	14.4239	5.36525	3.74805e-07	1.28931e-06	5.88339
proteasome 20S subunit beta 6	PSMB6	down_regulated	P28072	-0.684465	16.9911	-5.35811	3.75169e-07	1.28977e-06	5.83939
sorting nexin 17	SNX17	down_regulated	Q15036	-0.604764	14.9691	-5.34997	3.89233e-07	1.33731e-06	5.8122
nucleoporin 210	NUP210	no_significant_change	Q8TEM1	-0.529441	15.4974	-5.34956	3.93959e-07	1.35271e-06	5.81159
myosin ID	MYO1D	up_regulated	O94832	0.839056	15.7248	5.34662	3.95178e-07	1.35607e-06	5.79306
RNA sensor RIG-I	RIGI	no_significant_change	O95786	0.566907	14.1109	5.3455	3.97178e-07	1.3621e-06	5.80011
proline dehydrogenase 1	PRODH	down_regulated	O43272	-1.13021	14.3351	-5.36846	3.99624e-07	1.36965e-06	5.85127
LEM domain nuclear envelope protein 2	LEMD2	no_significant_change	Q8NC56	0.438492	15.6039	5.34032	4.06574e-07	1.39262e-06	5.76434
DENN domain containing 3	DENND3	up_regulated	A2RUS2	0.599138	12.165	5.3558	4.13165e-07	1.41433e-06	5.79697
tyrosyl-tRNA synthetase 1	YARS1	no_significant_change	P54577	0.370697	15.1297	5.33203	4.22076e-07	1.44396e-06	5.7395
phosphopantothenoylcysteine synthetase	PPCS	down_regulated	Q9HAB8	-0.683532	15.2153	-5.3325	4.25449e-07	1.45461e-06	5.72695
aldolase, fructose-bisphosphate A	ALDOA	no_significant_change	P04075	0.446913	20.2378	5.32906	4.27761e-07	1.46163e-06	5.7234
apolipoprotein L1	APOL1	up_regulated	O14791	0.933322	15.5686	5.32431	4.37028e-07	1.49238e-06	5.70134
vav guanine nucleotide exchange factor 2	VAV2	down_regulated	P52735	-0.592768	13.1074	-5.34037	4.42632e-07	1.5106e-06	5.71624
coiled-coil domain containing 90B	CCDC90B	down_regulated	Q9GZT6	-0.857353	13.0658	-5.35511	4.4506e-07	1.51796e-06	5.74529
minichromosome maintenance complex component 3	MCM3	up_regulated	P25205	0.592198	13.4886	5.32464	4.49903e-07	1.53355e-06	5.69897
lysocardiolipin acyltransferase 1	LCLAT1	no_significant_change	Q6UWP7	-0.5506	14.3928	-5.33137	4.5068e-07	1.53526e-06	5.69582
methionine sulfoxide reductase B2	MSRB2	down_regulated	Q9Y3D2	-0.972568	13.0195	-5.35933	4.53858e-07	1.54515e-06	5.72752
plasminogen receptor with a C-terminal lysine	PLGRKT	down_regulated	Q9HBL7	-1.16113	14.7637	-5.3394	4.5482e-07	1.54749e-06	5.68656
microfibril associated protein 4	MFAP4	up_regulated	P55083	2.30013	15.8429	5.33892	4.55791e-07	1.54985e-06	5.67991
molybdenum cofactor synthesis 2	MOCS2	down_regulated	O96007	-0.667905	13.1045	-5.33668	4.65754e-07	1.58277e-06	5.68275
tropomyosin 4	TPM4	up_regulated	P67936	0.646235	19.3721	5.30623	4.74077e-07	1.61008e-06	5.62364
septin 10	SEPTIN10	up_regulated	Q9P0V9	0.686333	14.3416	5.30561	4.754e-07	1.6136e-06	5.61902
calcineurin like phosphoesterase domain containing 1	CPPED1	down_regulated	Q9BRF8	-0.585733	16.6713	-5.3046	4.77574e-07	1.62e-06	5.61363
paired box 8	PAX8	down_regulated	Q06710	-0.827949	12.6301	-5.35592	4.79503e-07	1.62556e-06	5.66895
Rap guanine nucleotide exchange factor 2	RAPGEF2	no_significant_change	Q9Y4G8	0.429875	12.9739	5.32863	5.00288e-07	1.69398e-06	5.64904
ankyrin repeat domain 44	ANKRD44	up_regulated	Q8N8A2	0.684282	12.8571	5.30102	5.00119e-07	1.69398e-06	5.58857
SH3 domain binding glutamate rich protein like 2	SH3BGRL2	down_regulated	Q9UJC5	-0.746429	13.2354	-5.31917	5.03336e-07	1.70327e-06	5.62577
myotubularin related protein 11	MTMR11	down_regulated	A4FU01	-0.888201	11.8835	-5.37071	5.05472e-07	1.70947e-06	5.66603
SURP and G-patch domain containing 2	SUGP2	down_regulated	Q8IX01	-0.603701	13.2204	-5.27331	5.66057e-07	1.91321e-06	5.47955
cytoglobin	CYGB	up_regulated	Q8WWM9	0.818243	14.7366	5.26071	5.81492e-07	1.9642e-06	5.41773
lysophospholipase 1	LYPLA1	down_regulated	O75608	-0.611043	15.8618	-5.26394	5.84378e-07	1.97276e-06	5.42757
zinc finger E-box binding homeobox 2	ZEB2	up_regulated	O60315	0.718768	11.918	5.2794	5.86818e-07	1.97981e-06	5.46496
formimidoyltransferase cyclodeaminase	FTCD	down_regulated	O95954	-1.94109	17.1932	-5.26307	5.98483e-07	2.01795e-06	5.40246
proteolipid protein 2	PLP2	up_regulated	Q04941	0.933089	16.8393	5.25764	6.01052e-07	2.02539e-06	5.42115
adaptor related protein complex 3 subunit delta 1	AP3D1	no_significant_change	O14617	-0.426352	16.6642	-5.25189	6.04886e-07	2.03709e-06	5.39735
ubiquitin specific peptidase 19	USP19	no_significant_change	O94966	-0.476473	12.5476	-5.26597	6.16013e-07	2.07332e-06	5.40684
cysteinyl-tRNA synthetase 1	CARS1	no_significant_change	P49589	0.346371	14.9923	5.24227	6.31446e-07	2.12399e-06	5.35107
spectrin repeat containing nuclear envelope family member 3	SYNE3	up_regulated	Q6ZMZ3	0.693088	12.4268	5.23584	6.49832e-07	2.18452e-06	5.31489
cytidine/uridine monophosphate kinase 1	CMPK1	no_significant_change	P30085	-0.504738	16.2955	-5.23427	6.54387e-07	2.19852e-06	5.3121
carbohydrate sulfotransferase 14	CHST14	no_significant_change	Q8NCH0	0.537821	12.2372	5.25697	6.55096e-07	2.19959e-06	5.36746
CTP synthase 1	CTPS1	no_significant_change	P17812	0.511853	14.3313	5.2352	6.6426e-07	2.22902e-06	5.31336
VPS35 retromer complex component	VPS35	no_significant_change	Q96QK1	-0.213736	17.7418	-5.22982	6.67532e-07	2.23866e-06	5.28846
ubiquitin protein ligase E3B	UBE3B	no_significant_change	Q7Z3V4	-0.443612	11.9866	-5.2894	6.76445e-07	2.2672e-06	5.38297
nuclear factor kappa B subunit 2	NFKB2	no_significant_change	Q00653	0.512852	13.4094	5.2221	6.90901e-07	2.31427e-06	5.25188
sterile alpha motif domain containing 9	SAMD9	up_regulated	Q5K651	0.647654	12.867	5.22593	7.05849e-07	2.36293e-06	5.26284
cysteine and glycine rich protein 2	CSRP2	up_regulated	Q16527	0.652498	17.5606	5.21514	7.1264e-07	2.38424e-06	5.23042
transmembrane protein 19	TMEM19	down_regulated	Q96HH6	-0.58534	14.3479	-5.27605	7.2655e-07	2.42789e-06	5.30831
major histocompatibility complex, class II, DP beta 1	HLA-DPB1	up_regulated	P04440	1.13123	17.3386	5.22394	7.26495e-07	2.42789e-06	5.25423
neutrophil cytosolic factor 4	NCF4	up_regulated	Q15080	0.860695	13.4008	5.22103	7.43456e-07	2.48291e-06	5.23539
schlafen family member 5	SLFN5	up_regulated	Q08AF3	0.638712	13.4974	5.20817	7.49013e-07	2.49998e-06	5.188
epoxide hydrolase 1	EPHX1	down_regulated	P07099	-0.694349	17.7714	-5.20265	7.53348e-07	2.51146e-06	5.18013
pterin-4 alpha-carbinolamine dehydratase 1	PCBD1	down_regulated	P61457	-0.978946	17.0549	-5.20276	7.53002e-07	2.51146e-06	5.16814
endoplasmic reticulum aminopeptidase 2	ERAP2	up_regulated	Q6P179	0.864236	14.3285	5.28405	7.557e-07	2.51631e-06	5.30974
prion protein	PRNP	up_regulated	P04156	0.676573	13.5269	5.2151	7.5542e-07	2.51631e-06	5.18958
unc-13 homolog B	UNC13B	down_regulated	O14795	-0.60446	14.7264	-5.2539	7.57242e-07	2.51995e-06	5.24818
abhydrolase domain containing 6, acylglycerol lipase	ABHD6	down_regulated	Q9BV23	-1.09691	12.9822	-5.22999	7.62543e-07	2.53609e-06	5.20139
actin related protein 2/3 complex subunit 3	ARPC3	no_significant_change	O15145	0.462022	17.8265	5.19965	7.63482e-07	2.53771e-06	5.17566
glyoxalase domain containing 4	GLOD4	no_significant_change	Q9HC38	-0.382858	16.8134	-5.19835	7.67909e-07	2.55091e-06	5.16201
hexokinase 3	HK3	up_regulated	P52790	0.841387	12.1867	5.20663	7.68815e-07	2.55241e-06	5.20209
serpin family B member 9	SERPINB9	up_regulated	P50453	0.784291	15.7878	5.193	7.93652e-07	2.63331e-06	5.12662
signal-induced proliferation-associated 1	SIPA1	up_regulated	Q96FS4	0.731292	16.0657	5.18977	7.97713e-07	2.64522e-06	5.12362
extracellular matrix protein 1	ECM1	up_regulated	Q16610	1.09555	14.7575	5.1868	8.15775e-07	2.70352e-06	5.0956
ATP binding cassette subfamily D member 4	ABCD4	down_regulated	O14678	-0.709971	11.9005	-5.24762	8.20842e-07	2.7187e-06	5.17224
leucine rich repeat containing 8 VRAC subunit C	LRRC8C	no_significant_change	Q8TDW0	0.530945	12.2275	5.1969	8.35315e-07	2.76501e-06	5.10506
anoctamin 10	ANO10	down_regulated	Q9NW15	-0.586529	13.2939	-5.19555	8.40286e-07	2.77983e-06	5.09865
RAS guanyl releasing protein 2	RASGRP2	up_regulated	Q7LDG7	0.743064	11.3744	5.24866	8.52705e-07	2.81925e-06	5.18326
phosphatidylserine synthase 2	PTDSS2	down_regulated	Q9BVG9	-0.706874	12.8222	-5.20892	8.55221e-07	2.8259e-06	5.1151
septin 1	SEPTIN1	up_regulated	Q8WYJ6	1.20053	12.7068	5.19594	8.65667e-07	2.85874e-06	5.11759
WD repeat domain 7	WDR7	no_significant_change	Q9Y4E6	-0.394721	13.7425	-5.17687	8.68479e-07	2.86634e-06	5.0698
dehydrogenase/reductase 1	DHRS1	down_regulated	Q96LJ7	-0.696923	14.7323	-5.16539	8.88757e-07	2.93154e-06	5.02651
trafficking protein particle complex subunit 3	TRAPPC3	no_significant_change	O43617	-0.320438	15.9265	-5.16592	8.94765e-07	2.94963e-06	5.0094
selenium binding protein 1	SELENBP1	down_regulated	Q13228	-0.835032	17.841	-5.16117	9.05528e-07	2.98335e-06	4.98569
homeostatic iron regulator	HFE	up_regulated	Q30201	0.732113	11.8526	5.19542	9.06882e-07	2.98606e-06	5.10151
lectin, mannose binding 1	LMAN1	no_significant_change	P49257	-0.318664	17.044	-5.15915	9.13642e-07	3.00656e-06	5.00462
ATPase sarcoplasmic/endoplasmic reticulum Ca2+ transporting 2	ATP2A2	no_significant_change	P16615	0.23866	16.7244	5.15864	9.15732e-07	3.01167e-06	4.98882
tubulin folding cofactor D	TBCD	no_significant_change	Q9BTW9	-0.423942	14.4276	-5.15803	9.18205e-07	3.01803e-06	4.99263
FKBP prolyl isomerase 9	FKBP9	no_significant_change	O95302	0.43816	15.4634	5.15863	9.24056e-07	3.03549e-06	4.99814
ER membrane protein complex subunit 4	EMC4	no_significant_change	Q5J8M3	-0.533917	14.2831	-5.21704	9.35616e-07	3.07167e-06	5.08109
serpin family B member 1	SERPINB1	no_significant_change	P30740	0.361298	16.9681	5.15356	9.36507e-07	3.07279e-06	4.97445
minichromosome maintenance complex component 5	MCM5	up_regulated	P33992	0.756174	14.4937	5.16399	9.4601e-07	3.10216e-06	4.99222
reversion inducing cysteine rich protein with kazal motifs	RECK	up_regulated	O95980	0.724786	12.5954	5.19536	9.625e-07	3.15439e-06	5.03126
unc-93 homolog B1, TLR signaling regulator	UNC93B1	up_regulated	Q9H1C4	0.604587	14.1724	5.16577	9.6722e-07	3.16801e-06	5.00069
arrestin domain containing 1	ARRDC1	down_regulated	Q8N5I2	-0.615247	12.2596	-5.19658	9.6945e-07	3.17346e-06	5.00867
ADP ribosylation factor like GTPase 15	ARL15	no_significant_change	Q9NXU5	-0.498226	13.0809	-5.15605	9.7953e-07	3.20279e-06	4.93713
protein tyrosine phosphatase non-receptor type 6	PTPN6	up_regulated	P29350	0.61394	16.7	5.14542	9.79549e-07	3.20279e-06	4.92819
arrestin beta 2	ARRB2	up_regulated	P32121	0.613824	12.4092	5.15688	9.85576e-07	3.22062e-06	4.97055
BAG cochaperone 1	BAG1	no_significant_change	Q99933	-0.459057	12.9956	-5.16126	9.86497e-07	3.22175e-06	4.94454
hexosaminidase subunit alpha	HEXA	down_regulated	P06865	-0.591736	14.8586	-5.13828	1.00191e-06	3.27017e-06	4.90739
carboxypeptidase D	CPD	no_significant_change	O75976	-0.510029	12.7214	-5.15694	1.00526e-06	3.27922e-06	4.92646
secretion associated Ras related GTPase 1B	SAR1B	down_regulated	Q9Y6B6	-0.659056	15.025	-5.14547	1.00669e-06	3.28198e-06	4.92222
endonuclease domain containing 1	ENDOD1	no_significant_change	O94919	0.372557	15.528	5.13688	1.00811e-06	3.28469e-06	4.89852
Rac/Cdc42 guanine nucleotide exchange factor 6	ARHGEF6	up_regulated	Q15052	0.643733	13.7843	5.14274	1.00938e-06	3.28693e-06	4.91889
leucine zipper transcription factor like 1	LZTFL1	no_significant_change	Q9NQ48	-0.551163	13.6097	-5.14196	1.01289e-06	3.29452e-06	4.89684
matrix remodeling associated 7	MXRA7	up_regulated	P84157	1.09739	13.7205	5.1399	1.01278e-06	3.29452e-06	4.87953
CEA cell adhesion molecule 1	CEACAM1	down_regulated	P13688	-0.817365	14.989	-5.15045	1.01372e-06	3.29533e-06	4.91087
HD domain containing 3	HDDC3	down_regulated	Q8N4P3	-0.741805	14.2851	-5.13427	1.02888e-06	3.34266e-06	4.8723
carboxylesterase 2	CES2	down_regulated	O00748	-1.47453	15.8839	-5.13413	1.0295e-06	3.34276e-06	4.87031
guanylate cyclase 1 soluble subunit alpha 2	GUCY1A2	up_regulated	P33402	1.01473	12.7552	5.14798	1.03491e-06	3.35747e-06	4.88522
golgin A3	GOLGA3	no_significant_change	Q08378	0.387112	13.7761	5.13287	1.03523e-06	3.35747e-06	4.87497
amine oxidase copper containing 1	AOC1	down_regulated	P19801	-1.32079	15.2181	-5.14058	1.03828e-06	3.36541e-06	4.87747
eukaryotic translation initiation factor 4A2	EIF4A2	no_significant_change	Q14240	-0.242059	16.1895	-5.11782	1.09649e-06	3.55203e-06	4.80997
pseudopodium enriched atypical kinase 1	PEAK1	up_regulated	Q9H792	0.663007	11.9303	5.12315	1.10011e-06	3.5617e-06	4.81801
pyridoxal kinase	PDXK	down_regulated	O00764	-0.616379	16.404	-5.1168	1.10141e-06	3.56388e-06	4.82339
diazepam binding inhibitor, acyl-CoA binding protein	DBI	down_regulated	P07108	-1.01293	15.6357	-5.12455	1.10348e-06	3.56852e-06	4.80204
protein O-glucosyltransferase 3	POGLUT3	up_regulated	Q7Z4H8	0.725547	14.5389	5.118	1.11515e-06	3.60417e-06	4.80147
mannose receptor C-type 1	MRC1	up_regulated	P22897	0.915367	15.979	5.10971	1.13632e-06	3.67047e-06	4.77561
translocase of outer mitochondrial membrane 20	TOMM20	down_regulated	Q15388	-0.979347	15.671	-5.11863	1.18785e-06	3.83474e-06	4.79373
extended synaptotagmin 2	ESYT2	no_significant_change	A0FGR8	0.299398	15.82	5.0974	1.19949e-06	3.87007e-06	4.73537
stonin 2	STON2	down_regulated	Q8WXE9	-0.618566	11.9477	-5.11601	1.21353e-06	3.91314e-06	4.75054
transmembrane protein 245	TMEM245	no_significant_change	Q9H330	-0.373016	15.1934	-5.09217	1.22732e-06	3.95531e-06	4.70007
CKLF like MARVEL transmembrane domain containing 3	CMTM3	up_regulated	Q96MX0	0.900407	13.9545	5.14473	1.24087e-06	3.9967e-06	4.80592
atlastin GTPase 2	ATL2	down_regulated	Q8NHH9	-0.649718	13.1346	-5.09745	1.24235e-06	3.99916e-06	4.69683
asparaginase and isoaspartyl peptidase 1	ASRGL1	down_regulated	Q7L266	-1.30046	15.1949	-5.09022	1.27077e-06	4.08831e-06	4.6754
DExD/H-box helicase 60	DDX60	no_significant_change	Q8IY21	0.43273	13.2103	5.08598	1.27203e-06	4.09004e-06	4.67791
cadherin 5	CDH5	up_regulated	P33151	0.617256	15.496	5.08272	1.27927e-06	4.11094e-06	4.66005
dystrobrevin alpha	DTNA	up_regulated	Q9Y4J8	0.96507	11.8915	5.12151	1.29087e-06	4.14585e-06	4.70313
glutathione S-transferase alpha 2	GSTA2	down_regulated	P09210	-1.25642	21.0574	-5.09264	1.29227e-06	4.14798e-06	4.69165
regulator of microtubule dynamics 3	RMDN3	no_significant_change	Q96TC7	-0.486345	15.5621	-5.07901	1.30028e-06	4.17129e-06	4.6532
heat shock protein 90 alpha family class A member 1	HSP90AA1	no_significant_change	P07900	-0.241803	19.3976	-5.07718	1.31071e-06	4.20237e-06	4.65867
inositol-3-phosphate synthase 1	ISYNA1	up_regulated	Q9NPH2	0.710829	16.283	5.07379	1.33034e-06	4.26042e-06	4.63562
phosphoglucomutase 2	PGM2	no_significant_change	Q96G03	0.275558	17.9553	5.07391	1.32967e-06	4.26042e-06	4.63444
NCK adaptor protein 1	NCK1	no_significant_change	P16333	0.483348	13.6871	5.07881	1.34768e-06	4.31348e-06	4.62474
armadillo repeat containing X-linked 1	ARMCX1	down_regulated	Q9P291	-0.630127	13.9397	-5.07576	1.35358e-06	4.32992e-06	4.61733
hyccin PI4KA lipid kinase complex subunit 1	HYCC1	up_regulated	Q9BYI3	0.585652	12.6405	5.10859	1.36429e-06	4.3617e-06	4.66009
karyopherin subunit beta 1	KPNB1	no_significant_change	Q14974	0.324495	16.653	5.06625	1.37501e-06	4.39347e-06	4.59761
flavin containing dimethylaniline monoxygenase 3	FMO3	up_regulated	P31513	1.46018	14.1366	5.07734	1.42084e-06	4.53732e-06	4.5729
COMM domain containing 3	COMMD3	no_significant_change	Q9UBI1	-0.557068	13.6211	-5.07483	1.42271e-06	4.54069e-06	4.61186
ariadne RBR E3 ubiquitin protein ligase 1	ARIH1	no_significant_change	Q9Y4X5	0.28426	13.6295	5.06279	1.43235e-06	4.56889e-06	4.60495
thioredoxin related transmembrane protein 3	TMX3	no_significant_change	Q96JJ7	0.445901	14.4735	5.05383	1.45175e-06	4.62811e-06	4.55091
major histocompatibility complex, class II, DP alpha 1	HLA-DPA1	up_regulated	P20036	0.941296	15.3701	5.07998	1.46177e-06	4.65743e-06	4.58557
DNA methyltransferase 1	DNMT1	no_significant_change	P26358	0.480019	13.0911	5.06025	1.48763e-06	4.73713e-06	4.56671
RAD23 homolog A, nucleotide excision repair protein	RAD23A	no_significant_change	P54725	0.415376	16.1222	5.04623	1.50073e-06	4.77613e-06	4.49959
protein disulfide isomerase family A member 5	PDIA5	no_significant_change	Q14554	0.536956	14.7375	5.04673	1.51005e-06	4.80306e-06	4.5237
glutathione S-transferase mu 3	GSTM3	down_regulated	P21266	-0.84197	17.4561	-5.04825	1.51286e-06	4.80927e-06	4.50026
phosducin like	PDCL	no_significant_change	Q13371	0.441542	12.2905	5.06083	1.52597e-06	4.84822e-06	4.53556
solute carrier family 30 member 5	SLC30A5	no_significant_change	Q8TAD4	-0.435879	12.192	-5.06252	1.52951e-06	4.8567e-06	4.52297
amnion associated transmembrane protein	AMN	down_regulated	Q9BXJ7	-1.4365	14.9896	-5.05522	1.53441e-06	4.86951e-06	4.51429
Wnt ligand secretion mediator	WLS	down_regulated	Q5T9L3	-0.725727	12.7809	-5.06392	1.56623e-06	4.96768e-06	4.51887
olfactomedin like 3	OLFML3	up_regulated	Q9NRN5	1.12341	14.7837	5.05101	1.57715e-06	4.99952e-06	4.4857
hydroxysteroid 17-beta dehydrogenase 12	HSD17B12	no_significant_change	Q53GQ0	-0.384892	15.6366	-5.03258	1.59276e-06	5.04615e-06	4.45924
trio Rho guanine nucleotide exchange factor	TRIO	no_significant_change	O75962	0.382162	13.483	5.04421	1.59467e-06	5.04934e-06	4.4853
keratin 18	KRT18	down_regulated	P05783	-0.667915	20.5942	-5.02992	1.61133e-06	5.09921e-06	4.44042
adhesion G protein-coupled receptor G1	ADGRG1	down_regulated	Q9Y653	-0.890376	12.8414	-5.03512	1.64397e-06	5.19957e-06	4.44086
retinol dehydrogenase 14	RDH14	no_significant_change	Q9HBH5	-0.386141	14.9023	-5.02515	1.65884e-06	5.24364e-06	4.43317
spermine synthase	SMS	down_regulated	P52788	-0.708808	15.0981	-5.02126	1.6733e-06	5.28639e-06	4.41882
KLF transcription factor 13	KLF13	no_significant_change	Q9Y2Y9	0.530407	12.2071	5.04988	1.68043e-06	5.30593e-06	4.49342
interferon regulatory factor 6	IRF6	down_regulated	O14896	-0.83313	11.2917	-5.06435	1.68513e-06	5.31778e-06	4.45859
rhotekin	RTKN	down_regulated	Q9BST9	-0.83137	14.0704	-5.04024	1.71655e-06	5.41389e-06	4.42243
RAB GTPase activating protein 1	RABGAP1	no_significant_change	Q9Y3P9	-0.243555	13.7557	-5.01659	1.72168e-06	5.427e-06	4.37349
calcium/calmodulin dependent protein kinase I	CAMK1	no_significant_change	Q14012	0.507727	13.2185	5.05139	1.72278e-06	5.42743e-06	4.45912
UDP glucuronosyltransferase family 2 member B7	UGT2B7	down_regulated	P16662	-2.42425	16.3268	-5.03319	1.73539e-06	5.4641e-06	4.39041
N-acetylglucosamine kinase	NAGK	no_significant_change	Q9UJ70	0.326019	17.1525	5.01238	1.73919e-06	5.47297e-06	4.36714
solute carrier family 25 member 40	SLC25A40	down_regulated	Q8TBP6	-0.633496	12.1285	-5.0286	1.7534e-06	5.51462e-06	4.40767
acyl-CoA thioesterase 7	ACOT7	down_regulated	O00154	-0.685921	14.9565	-5.00685	1.79606e-06	5.64564e-06	4.36828
D-dopachrome tautomerase	DDT	down_regulated	P30046	-0.823598	16.7856	-5.00509	1.88821e-06	5.93197e-06	4.34203
platelet derived growth factor receptor beta	PDGFRB	up_regulated	P09619	0.837773	13.6581	5.00075	1.8909e-06	5.93639e-06	4.2848
Rho GTPase activating protein 12	ARHGAP12	no_significant_change	Q8IWW6	-0.409265	12.993	-4.9987	1.89173e-06	5.93639e-06	4.28213
family with sequence similarity 120B	FAM120B	no_significant_change	Q96EK7	-0.35272	13.2541	-4.99475	1.92428e-06	6.03514e-06	4.29395
ubiquitin specific peptidase 10	USP10	no_significant_change	Q14694	-0.375992	13.7833	-4.98859	1.92843e-06	6.04478e-06	4.28593
RAS like proto-oncogene B	RALB	no_significant_change	P11234	-0.443495	17.466	-4.98803	1.93308e-06	6.05597e-06	4.27159
COMM domain containing 8	COMMD8	no_significant_change	Q9NX08	-0.556227	13.287	-5.02965	1.99643e-06	6.25094e-06	4.33419
carboxypeptidase B2	CPB2	up_regulated	Q96IY4	1.02088	13.8049	4.99063	2.00951e-06	6.28841e-06	4.24531
queuine tRNA-ribosyltransferase accessory subunit 2	QTRT2	down_regulated	Q9H974	-0.631775	12.2355	-4.99627	2.01463e-06	6.30092e-06	4.23156
scinderin	SCIN	down_regulated	Q9Y6U3	-0.944051	16.3675	-4.97934	2.02336e-06	6.32468e-06	4.21619
tubulin beta 2A class IIa	TUBB2A	no_significant_change	Q13885	-0.51149	16.1609	-4.97772	2.03763e-06	6.36575e-06	4.22323
APAF1 interacting protein	APIP	down_regulated	Q96GX9	-0.717505	13.3148	-5.01611	2.0446e-06	6.38396e-06	4.27258
adaptor related protein complex 1 subunit mu 1	AP1M1	no_significant_change	Q9BXS5	-0.471753	16.0892	-4.97034	2.08699e-06	6.51115e-06	4.20189
VPS50 subunit of EARP/GARPII complex	VPS50	no_significant_change	Q96JG6	-0.372316	13.5552	-4.97397	2.08765e-06	6.51115e-06	4.18128
STEAP4 metalloreductase	STEAP4	up_regulated	Q687X5	1.15566	13.4156	4.97569	2.08929e-06	6.51266e-06	4.19912
SFT2 domain containing 3	SFT2D3	no_significant_change	Q587I9	-0.576089	12.4394	-5.01811	2.0958e-06	6.5293e-06	4.28266
CD74 molecule	CD74	up_regulated	P04233	0.756813	16.9697	4.96855	2.10325e-06	6.54889e-06	4.18011
protein tyrosine phosphatase receptor type U	PTPRU	up_regulated	Q92729	0.634046	11.7763	4.98787	2.10759e-06	6.55717e-06	4.22953
RUN and FYVE domain containing 2	RUFY2	no_significant_change	Q8WXA3	-0.453816	14.3704	-5.00145	2.10825e-06	6.55717e-06	4.22426
NA	NA	up_regulated	P01857	1.0477	20.8203	4.96254	2.15861e-06	6.71009e-06	4.15628
nuclear receptor 2C2 associated protein	NR2C2AP	up_regulated	Q86WQ0	0.652812	11.7117	5.0272	2.1954e-06	6.82069e-06	4.31364
tyrosyl-DNA phosphodiesterase 2	TDP2	no_significant_change	O95551	-0.518426	12.7541	-4.9982	2.20529e-06	6.84762e-06	4.23079
N-acylsphingosine amidohydrolase 1	ASAH1	no_significant_change	Q13510	-0.52422	16.7468	-4.95739	2.20711e-06	6.84947e-06	4.14264
intraflagellar transport 122	IFT122	no_significant_change	Q9HBG6	-0.520887	12.4057	-4.99071	2.2291e-06	6.91389e-06	4.19538
chitobiase	CTBS	down_regulated	Q01459	-0.937669	13.1052	-5.00076	2.25435e-06	6.98837e-06	4.19731
phosphatidylglycerophosphate synthase 1	PGS1	no_significant_change	Q32NB8	-0.527236	12.1322	-4.98694	2.26489e-06	7.01714e-06	4.20503
RAN binding protein 1	RANBP1	no_significant_change	P43487	0.367797	16.5821	4.95043	2.27443e-06	7.04284e-06	4.12399
single stranded DNA binding protein 1	SSBP1	no_significant_change	Q04837	-0.415212	17.7711	-4.94997	2.27893e-06	7.05286e-06	4.1083
acyl-CoA synthetase long chain family member 4	ACSL4	down_regulated	O60488	-0.585519	15.032	-4.95872	2.32448e-06	7.18989e-06	4.1036
claudin 3	CLDN3	down_regulated	O15551	-0.741919	14.7405	-4.9604	2.34875e-06	7.26095e-06	4.10693
transmembrane anterior posterior transformation 1	TAPT1	no_significant_change	Q6NXT6	-0.563988	13.4674	-4.96114	2.36238e-06	7.29425e-06	4.10555
FGGY carbohydrate kinase domain containing	FGGY	down_regulated	Q96C11	-0.877807	14.0989	-4.96104	2.36342e-06	7.29425e-06	4.09973
kelch repeat and BTB domain containing 11	KBTBD11	no_significant_change	O94819	-0.527486	14.8733	-4.94178	2.36086e-06	7.29425e-06	4.07621
doublecortin domain containing 2	DCDC2	down_regulated	Q9UHG0	-0.742927	13.0912	-4.97977	2.38353e-06	7.35228e-06	4.12238
transmembrane protein 263	TMEM263	up_regulated	Q8WUH6	0.653959	14.1624	4.9449	2.38528e-06	7.35364e-06	4.08313
insulin like growth factor binding protein acid labile subunit	IGFALS	up_regulated	P35858	0.917513	14.2518	4.94	2.43605e-06	7.50604e-06	4.05757
serine hydroxymethyltransferase 2	SHMT2	down_regulated	P34897	-0.708476	17.5334	-4.93114	2.47165e-06	7.61153e-06	4.03768
Ras association (RalGDS/AF-6) and pleckstrin homology domains 1	RAPH1	no_significant_change	Q70E73	0.471655	13.6845	4.93996	2.47659e-06	7.62258e-06	4.0498
adenosine monophosphate deaminase 3	AMPD3	up_regulated	Q01432	0.630988	13.1601	4.93924	2.4842e-06	7.64133e-06	4.03435
replication protein A1	RPA1	no_significant_change	P27694	0.276657	15.2977	4.92985	2.48541e-06	7.64133e-06	4.02689
WD repeat domain 59	WDR59	down_regulated	Q6PJI9	-0.611141	12.0675	-4.93387	2.52121e-06	7.74715e-06	4.01253
biglycan	BGN	up_regulated	P21810	1.4009	18.4904	4.9247	2.54108e-06	7.80395e-06	4.006
RAB27A, member RAS oncogene family	RAB27A	up_regulated	P51159	0.737864	14.5784	4.93524	2.54829e-06	7.82182e-06	4.02896
mitochondrial carrier 1	MTCH1	no_significant_change	Q9NZJ7	-0.5232	15.7492	-4.92354	2.55383e-06	7.83453e-06	4.00075
cartilage associated protein	CRTAP	no_significant_change	O75718	0.563542	13.4612	4.92871	2.55695e-06	7.83982e-06	4.02474
acyl-CoA dehydrogenase long chain	ACADL	down_regulated	P28330	-1.14461	15.0906	-4.92766	2.58924e-06	7.93448e-06	3.99028
LYN proto-oncogene, Src family tyrosine kinase	LYN	no_significant_change	P07948	0.401307	16.007	4.93104	2.6387e-06	8.08163e-06	3.99178
glycosylphosphatidylinositol specific phospholipase D1	GPLD1	up_regulated	P80108	0.934453	13.0776	4.92648	2.64541e-06	8.09777e-06	4.00187
peroxiredoxin 4	PRDX4	no_significant_change	Q13162	0.419821	19.9974	4.91422	2.67855e-06	8.19477e-06	3.96746
laminin subunit gamma 1	LAMC1	up_regulated	P11047	0.891858	17.7071	4.91048	2.70119e-06	8.25953e-06	3.93855
family with sequence similarity 120C	FAM120C	no_significant_change	Q9NX05	-0.39384	12.7702	-4.91965	2.74649e-06	8.39346e-06	3.95094
vacuole membrane protein 1	VMP1	no_significant_change	Q96GC9	-0.530512	13.661	-4.95288	2.75512e-06	8.41525e-06	4.04704
myelin protein zero like 1	MPZL1	up_regulated	O95297	0.741394	16.3011	4.94479	2.76113e-06	8.42902e-06	3.9844
ELMO domain containing 2	ELMOD2	no_significant_change	Q8IZ81	-0.424266	15.0319	-4.90585	2.77637e-06	8.47094e-06	3.93691
golgi membrane protein 1	GOLM1	down_regulated	Q8NBJ4	-0.621882	12.8945	-4.91347	2.81966e-06	8.59835e-06	3.90694
WD repeat domain 48	WDR48	no_significant_change	Q8TAF3	-0.500201	12.8312	-4.91829	2.88556e-06	8.79452e-06	3.93468
proteasome 20S subunit beta 5	PSMB5	down_regulated	P28074	-0.780967	15.7343	-4.89322	2.90876e-06	8.86044e-06	3.85881
developmentally regulated GTP binding protein 2	DRG2	no_significant_change	P55039	-0.309161	14.9128	-4.90039	2.93267e-06	8.92841e-06	3.898
ArfGAP with RhoGAP domain, ankyrin repeat and PH domain 1	ARAP1	no_significant_change	Q96P48	0.478244	13.5051	4.88959	2.95426e-06	8.98929e-06	3.87364
protein tyrosine phosphatase receptor type J	PTPRJ	no_significant_change	Q12913	-0.425639	13.0734	-4.89662	2.95634e-06	8.99074e-06	3.87786
protein phosphatase 6 regulatory subunit 1	PPP6R1	no_significant_change	Q9UPN7	0.379828	13.5057	4.88354	3.03184e-06	9.21535e-06	3.83465
mitochondrial fission factor	MFF	no_significant_change	Q9GZY8	-0.510047	13.6106	-4.88896	3.05448e-06	9.27915e-06	3.85015
cysteine rich protein 2	CRIP2	up_regulated	P52943	0.663053	18.0849	4.87425	3.15471e-06	9.57844e-06	3.82537
neurobeachin like 1	NBEAL1	no_significant_change	Q6ZS30	-0.365265	11.5538	-4.89729	3.18169e-06	9.65514e-06	3.83374
ankyrin repeat and FYVE domain containing 1	ANKFY1	no_significant_change	Q9P2R3	-0.229924	14.5907	-4.86991	3.21376e-06	9.74719e-06	3.79352
unc-13 homolog D	UNC13D	up_regulated	Q70J99	0.703974	11.4784	4.89467	3.24637e-06	9.84078e-06	3.88607
prenylcysteine oxidase 1 like	PCYOX1L	no_significant_change	Q8NBM8	0.550696	13.2847	4.88272	3.26713e-06	9.89837e-06	3.80835
prolylcarboxypeptidase	PRCP	no_significant_change	P42785	-0.533664	15.0383	-4.86207	3.37278e-06	1.02121e-05	3.76195
myotubularin 1	MTM1	no_significant_change	Q13496	-0.530208	13.6516	-4.86196	3.37432e-06	1.02121e-05	3.74047
LIM domain binding 3	LDB3	up_regulated	O75112	1.07539	13.4176	4.88058	3.38323e-06	1.02335e-05	3.74158
nudix hydrolase 16 like 1	NUDT16L1	no_significant_change	Q9BRJ7	-0.510607	12.3968	-4.86642	3.41529e-06	1.0325e-05	3.73361
sedoheptulokinase	SHPK	down_regulated	Q9UHJ6	-0.820192	14.4709	-4.8569	3.42225e-06	1.03404e-05	3.7207
BICD cargo adaptor 2	BICD2	no_significant_change	Q8TD16	0.400952	13.8235	4.86054	3.47381e-06	1.04853e-05	3.73603
EMAP like 3	EML3	no_significant_change	Q32P44	0.412495	14.0075	4.85166	3.47394e-06	1.04853e-05	3.6905
peptidylprolyl isomerase B	PPIB	no_significant_change	P23284	0.285545	19.3698	4.8513	3.47925e-06	1.04957e-05	3.72363
clathrin light chain A	CLTA	no_significant_change	P09496	-0.449467	17.2845	-4.85049	3.49134e-06	1.05265e-05	3.70826
major histocompatibility complex, class II, DM beta	HLA-DMB	up_regulated	P28068	0.908858	12.7243	4.86323	3.51826e-06	1.0602e-05	3.73145
intraflagellar transport 140	IFT140	down_regulated	Q96RY7	-0.590158	11.8429	-4.85604	3.5973e-06	1.08285e-05	3.69259
glutamyl aminopeptidase	ENPEP	down_regulated	Q07075	-1.06029	15.5832	-4.8435	3.59684e-06	1.08285e-05	3.66409
collagen type XIV alpha 1 chain	COL14A1	up_regulated	Q05707	1.47135	17.4746	4.84219	3.6169e-06	1.08817e-05	3.65912
H1.2 linker histone, cluster member	H1-2	no_significant_change	P16403	0.494174	22.6727	4.90294	3.62461e-06	1.08932e-05	3.79531
nitrilase family member 2	NIT2	down_regulated	Q9NQR4	-0.92625	16.9884	-4.84173	3.62401e-06	1.08932e-05	3.65198
procollagen C-endopeptidase enhancer	PCOLCE	up_regulated	Q15113	0.883256	13.6684	4.84074	3.63936e-06	1.09317e-05	3.65902
N-myc and STAT interactor	NMI	up_regulated	Q13287	0.619448	12.9756	4.8563	3.68317e-06	1.10574e-05	3.69449
CD36 molecule	CD36	up_regulated	P16671	1.39764	14.7496	4.85069	3.74004e-06	1.12221e-05	3.69058
intersectin 2	ITSN2	no_significant_change	Q9NZM3	-0.362128	13.3907	-4.83773	3.76837e-06	1.13011e-05	3.63915
FUN14 domain containing 2	FUNDC2	down_regulated	Q9BWH2	-0.667028	15.9067	-4.83143	3.78628e-06	1.13487e-05	3.60728
aspartoacylase	ASPA	down_regulated	P45381	-0.917427	15.1383	-4.83326	3.81191e-06	1.14195e-05	3.61649
TBC1 domain containing kinase	TBCK	no_significant_change	Q8TEA7	-0.409713	13.3171	-4.84155	3.85516e-06	1.15429e-05	3.63989
MON2 homolog, regulator of endosome-to-Golgi trafficking	MON2	no_significant_change	Q7Z3U7	-0.339225	13.5269	-4.82514	3.88894e-06	1.16378e-05	3.60595
lysophosphatidylglycerol acyltransferase 1	LPGAT1	no_significant_change	Q92604	0.52462	12.075	4.84057	3.9683e-06	1.18689e-05	3.60722
histidine rich glycoprotein	HRG	up_regulated	P04196	0.798762	16.4179	4.82012	3.97268e-06	1.18757e-05	3.56914
desmoplakin	DSP	down_regulated	P15924	-0.739474	14.5953	-4.82152	3.97753e-06	1.18839e-05	3.56142
3-hydroxyanthranilate 3,4-dioxygenase	HAAO	down_regulated	P46952	-0.751942	15.3876	-4.81404	4.07638e-06	1.21728e-05	3.54934
heat shock protein family B (small) member 8	HSPB8	up_regulated	Q9UJY1	0.852793	14.2974	4.82656	4.10624e-06	1.22499e-05	3.57587
cAMP responsive element binding protein 1	CREB1	no_significant_change	P16220	0.460925	14.9038	4.8123	4.10657e-06	1.22499e-05	3.55529
thioredoxin domain containing 17	TXNDC17	down_regulated	Q9BRA2	-0.635774	16.5286	-4.80316	4.26884e-06	1.27272e-05	3.50696
dedicator of cytokinesis 11	DOCK11	no_significant_change	Q5JSL3	0.514126	13.899	4.80966	4.27506e-06	1.2739e-05	3.50694
UDP glucuronosyltransferase family 1 member A6	UGT1A6	down_regulated	P19224	-1.18761	17.6024	-4.80245	4.37454e-06	1.30285e-05	3.48961
adenosylhomocysteinase like 2	AHCYL2	down_regulated	Q96HN2	-0.667236	14.7306	-4.8211	4.37901e-06	1.30349e-05	3.52784
AP2 associated kinase 1	AAK1	no_significant_change	Q2M2I8	-0.286657	13.9671	-4.79153	4.48423e-06	1.3341e-05	3.46476
selenoprotein P	SELENOP	up_regulated	P49908	0.791545	14.6744	4.79484	4.55047e-06	1.35309e-05	3.4648
syntaxin binding protein 3	STXBP3	no_significant_change	O00186	-0.289113	14.9033	-4.78291	4.65052e-06	1.38144e-05	3.43952
deltex E3 ubiquitin ligase 3L	DTX3L	no_significant_change	Q8TDB6	0.567001	12.3076	4.78966	4.65074e-06	1.38144e-05	3.43888
cold shock domain containing E1	CSDE1	no_significant_change	O75534	-0.214415	14.9827	-4.78067	4.69472e-06	1.39377e-05	3.4096
nuclear autoantigenic sperm protein	NASP	no_significant_change	P49321	0.438648	15.4454	4.77561	4.79605e-06	1.4231e-05	3.40048
regulator of microtubule dynamics 1	RMDN1	down_regulated	Q96DB5	-0.63212	14.3766	-4.77069	4.89671e-06	1.4522e-05	3.36245
toll interacting protein	TOLLIP	no_significant_change	Q9H0E2	-0.451622	16.4311	-4.76527	5.00987e-06	1.48497e-05	3.35411
histamine N-methyltransferase	HNMT	down_regulated	P50135	-0.630838	16.1209	-4.7645	5.02608e-06	1.48899e-05	3.33602
biliverdin reductase A	BLVRA	no_significant_change	P53004	0.36313	17.2776	4.76275	5.06338e-06	1.49925e-05	3.33186
signal transducer and activator of transcription 1	STAT1	up_regulated	P42224	0.784487	16.2116	4.76259	5.06663e-06	1.49942e-05	3.33167
NUMB like endocytic adaptor protein	NUMBL	no_significant_change	Q9Y6R0	0.520591	14.049	4.77162	5.16918e-06	1.52897e-05	3.36839
RUN and FYVE domain containing 3	RUFY3	no_significant_change	Q7L099	-0.561112	12.9859	-4.75627	5.23891e-06	1.54878e-05	3.30517
RAB17, member RAS oncogene family	RAB17	down_regulated	Q9H0T7	-1.15445	13.5678	-4.75924	5.24687e-06	1.55031e-05	3.30531
vascular cell adhesion molecule 1	VCAM1	up_regulated	P19320	0.883577	15.4193	4.75001	5.3423e-06	1.57768e-05	3.27287
alpha-N-acetylgalactosaminidase	NAGA	no_significant_change	P17050	-0.574041	14.5496	-4.76299	5.35885e-06	1.58173e-05	3.31494
phosphoserine phosphatase	PSPH	down_regulated	P78330	-1.09679	14.3895	-4.75218	5.36673e-06	1.58323e-05	3.28371
HCK proto-oncogene, Src family tyrosine kinase	HCK	up_regulated	P08631	0.600517	12.3585	4.7759	5.37534e-06	1.58493e-05	3.39465
COMM domain containing 2	COMMD2	no_significant_change	Q86X83	-0.509513	14.9368	-4.76573	5.381e-06	1.58577e-05	3.35053
TatD DNase domain containing 3	TATDN3	down_regulated	Q17R31	-0.61438	11.8849	-4.77917	5.39645e-06	1.58949e-05	3.32444
solute carrier family 33 member 1	SLC33A1	no_significant_change	O00400	-0.438354	13.3029	-4.75864	5.41583e-06	1.59436e-05	3.30332
GTPase, IMAP family member 5	GIMAP5	up_regulated	Q96F15	0.6771	13.3755	4.75301	5.42409e-06	1.59596e-05	3.29094
TruB pseudouridine synthase family member 1	TRUB1	no_significant_change	Q8WWH5	-0.566646	12.3974	-4.76057	5.45502e-06	1.60422e-05	3.30322
solute carrier family 29 member 1 (Augustine blood group)	SLC29A1	up_regulated	Q99808	0.585938	13.0068	4.74526	5.5248e-06	1.62389e-05	3.24845
guanine deaminase	GDA	down_regulated	Q9Y2T3	-1.69448	15.4231	-4.7432	5.57287e-06	1.63716e-05	3.25045
eukaryotic translation elongation factor 1 gamma	EEF1G	no_significant_change	P26641	-0.29166	17.6665	-4.73851	5.60665e-06	1.64622e-05	3.24381
integrin linked kinase	ILK	up_regulated	Q13418	0.635234	16.6326	4.73571	5.6731e-06	1.66486e-05	3.23795
G protein-coupled receptor kinase 2	GRK2	up_regulated	P25098	0.59386	13.7084	4.73895	5.83609e-06	1.7118e-05	3.22467
deoxyribose-phosphate aldolase	DERA	no_significant_change	Q9Y315	-0.307758	15.0065	-4.72962	5.85907e-06	1.71764e-05	3.21962
complement C3	C3	up_regulated	P01024	0.894634	19.5826	4.72369	5.96643e-06	1.7482e-05	3.17216
microsomal glutathione S-transferase 2	MGST2	no_significant_change	Q99735	-0.537601	17.1477	-4.7207	6.04153e-06	1.76928e-05	3.18208
mannosidase alpha class 1A member 1	MAN1A1	no_significant_change	P33908	-0.497799	13.0482	-4.74695	6.16227e-06	1.8037e-05	3.20714
complement C2	C2	up_regulated	P06681	1.03717	15.0971	4.71701	6.17651e-06	1.80693e-05	3.13809
regulator of chromosome condensation 2	RCC2	no_significant_change	Q9P258	0.444595	14.4325	4.70658	6.40941e-06	1.87408e-05	3.12248
deoxythymidylate kinase	DTYMK	no_significant_change	P23919	-0.514256	15.5714	-4.7063	6.417e-06	1.87533e-05	3.1301
ADP ribosylation factor interacting protein 1	ARFIP1	no_significant_change	P53367	-0.267461	15.2293	-4.70181	6.53847e-06	1.90983e-05	3.10596
A-kinase anchoring protein 9	AKAP9	no_significant_change	Q99996	-0.334461	13.0377	-4.70028	6.62368e-06	1.93372e-05	3.07493
intraflagellar transport 74	IFT74	no_significant_change	Q96LB3	-0.439583	11.6456	-4.72729	6.79765e-06	1.98347e-05	3.13556
ArfGAP with FG repeats 1	AGFG1	no_significant_change	P52594	-0.262653	14.4995	-4.68779	6.93269e-06	2.02183e-05	3.03753
erbb2 interacting protein	ERBIN	no_significant_change	Q96RT1	-0.368212	13.1249	-4.68659	7.0127e-06	2.0441e-05	3.04306
coagulation factor X	F10	up_regulated	P00742	1.1085	14.1598	4.68569	7.1815e-06	2.09221e-05	3.03061
UBX domain protein 4	UBXN4	no_significant_change	Q92575	-0.413746	14.758	-4.6765	7.26651e-06	2.11588e-05	2.98113
FKBP prolyl isomerase 11	FKBP11	up_regulated	Q9NYL4	0.773461	14.7288	4.68056	7.3863e-06	2.14965e-05	3.00972
DDB1 and CUL4 associated factor 1	DCAF1	no_significant_change	Q9Y4B6	-0.530931	14.0744	-4.67631	7.41625e-06	2.15703e-05	2.98409
MAGE family member D2	MAGED2	no_significant_change	Q9UNF1	0.312491	14.7232	4.6715	7.41935e-06	2.15703e-05	2.9798
neutrophil cytosolic factor 2	NCF2	up_regulated	P19878	0.721862	12.9264	4.68072	7.5391e-06	2.19071e-05	3.01079
quiescin sulfhydryl oxidase 1	QSOX1	up_regulated	O00391	0.717995	14.227	4.67872	7.5473e-06	2.19196e-05	2.97907
NCK adaptor protein 2	NCK2	no_significant_change	O43639	0.381301	14.4375	4.67358	7.55135e-06	2.192e-05	2.97545
RAB14, member RAS oncogene family	RAB14	no_significant_change	P61106	-0.202888	17.4621	-4.66434	7.64364e-06	2.21764e-05	2.94564
tubulin folding cofactor E	TBCE	no_significant_change	Q15813	-0.526817	13.2962	-4.67719	7.64953e-06	2.21821e-05	2.97652
A-kinase anchoring protein 1	AKAP1	no_significant_change	Q92667	-0.503363	12.3689	-4.68153	7.68183e-06	2.22527e-05	2.94825
actinin alpha 4	ACTN4	no_significant_change	O43707	0.395437	20.2623	4.66323	7.67916e-06	2.22527e-05	2.94572
ATPase sarcoplasmic/endoplasmic reticulum Ca2+ transporting 3	ATP2A3	up_regulated	Q93084	0.635757	13.4992	4.66505	7.71972e-06	2.2351e-05	2.95531
RAB5A, member RAS oncogene family	RAB5A	no_significant_change	P20339	-0.228526	18.5163	-4.66016	7.77757e-06	2.25068e-05	2.93127
Sep (O-phosphoserine) tRNA:Sec (selenocysteine) tRNA synthase	SEPSECS	down_regulated	Q9HD40	-0.635685	14.3069	-4.65868	7.82563e-06	2.26343e-05	2.9172
apolipoprotein L2	APOL2	no_significant_change	Q9BQE5	0.482384	16.1412	4.65697	7.88135e-06	2.27837e-05	2.91348
heparan sulfate proteoglycan 2	HSPG2	up_regulated	P98160	0.731352	19.0387	4.64987	8.11716e-06	2.34533e-05	2.88116
actin related protein 3	ACTR3	no_significant_change	P61158	0.409995	18.0652	4.64724	8.20619e-06	2.36983e-05	2.88744
dedicator of cytokinesis 9	DOCK9	no_significant_change	Q9BZ29	0.392418	13.5989	4.64554	8.26419e-06	2.38536e-05	2.87706
nuclear envelope integral membrane protein 1	NEMP1	no_significant_change	O14524	0.480381	12.5481	4.66441	8.43174e-06	2.43246e-05	2.89131
carbamoyl-phosphate synthetase 2, aspartate transcarbamylase, and dihydroorotase	CAD	no_significant_change	P27708	0.341889	14.7209	4.64024	8.4477e-06	2.43582e-05	2.85101
LysM domain containing 2	LYSMD2	no_significant_change	Q8IV50	0.457986	13.6441	4.6412	8.57641e-06	2.47166e-05	2.85366
programmed cell death 10	PDCD10	no_significant_change	Q9BUL8	-0.183076	15.8226	-4.63764	8.59275e-06	2.4751e-05	2.83689
calcium voltage-gated channel auxiliary subunit alpha2delta 1	CACNA2D1	up_regulated	P54289	0.592914	13.9355	4.6358	8.71354e-06	2.5086e-05	2.82621
DNA polymerase gamma, catalytic subunit	POLG	no_significant_change	P54098	-0.49885	12.0199	-4.63815	8.7423e-06	2.51559e-05	2.82148
allograft inflammatory factor 1	AIF1	up_regulated	P55008	0.629027	15.2395	4.63325	8.75026e-06	2.5166e-05	2.80901
dehydrogenase/reductase 7B	DHRS7B	down_regulated	Q6IAN0	-0.70373	14.0763	-4.63574	8.8296e-06	2.53812e-05	2.80661
heat shock protein nuclear import factor hikeshi	HIKESHI	no_significant_change	Q53FT3	0.536943	12.9413	4.62998	8.92574e-06	2.56356e-05	2.81367
CDV3 homolog	CDV3	no_significant_change	Q9UKY7	0.408363	15.7061	4.62691	8.92725e-06	2.56356e-05	2.79913
nuclear receptor interacting protein 2	NRIP2	up_regulated	Q9BQI9	0.605948	14.2786	4.62592	9.01947e-06	2.58872e-05	2.77606
kinesin light chain 2	KLC2	no_significant_change	Q9H0B6	-0.34807	13.3169	-4.61946	9.26324e-06	2.65732e-05	2.77195
nuclear receptor coactivator 7	NCOA7	no_significant_change	Q8NI08	-0.437031	12.4965	-4.62562	9.32805e-06	2.67455e-05	2.77058
recombination signal binding protein for immunoglobulin kappa J region	RBPJ	no_significant_change	Q06330	0.482825	11.9282	4.62627	9.36632e-06	2.68415e-05	2.78772
biotinidase	BTD	down_regulated	P43251	-0.766415	13.1893	-4.62546	9.46217e-06	2.71024e-05	2.76424
kallikrein B1	KLKB1	up_regulated	P03952	0.840779	14.884	4.61112	9.58769e-06	2.74479e-05	2.72207
KIAA1217	KIAA1217	no_significant_change	Q5T5P2	-0.461163	16.0473	-4.60893	9.61555e-06	2.75136e-05	2.73472
inosine monophosphate dehydrogenase 2	IMPDH2	no_significant_change	P12268	0.289479	15.5712	4.60221	9.88546e-06	2.82715e-05	2.69684
vacuolar protein sorting 36 homolog	VPS36	no_significant_change	Q86VN1	-0.236127	15.5614	-4.60069	9.94763e-06	2.84348e-05	2.69689
bisphosphoglycerate mutase	BPGM	up_regulated	P07738	1.092	15.5358	4.60143	9.97817e-06	2.85076e-05	2.68705
mitogen-activated protein kinase 1	MAPK1	no_significant_change	P28482	0.397992	17.2289	4.59862	1.00328e-05	2.86491e-05	2.69058
StAR related lipid transfer domain containing 7	STARD7	no_significant_change	Q9NQZ5	-0.550166	12.3544	-4.61557	1.00629e-05	2.87204e-05	2.71312
neudesin neurotrophic factor	NENF	no_significant_change	Q9UMX5	-0.583387	14.4044	-4.60153	1.02291e-05	2.91801e-05	2.68977
thioredoxin domain containing 5	TXNDC5	no_significant_change	Q8NBS9	0.434995	17.6783	4.59153	1.033e-05	2.9453e-05	2.65636
SEC24 homolog C, COPII coat complex component	SEC24C	no_significant_change	P53992	-0.294093	15.3586	-4.59024	1.03853e-05	2.95954e-05	2.64593
deoxynucleotidyltransferase terminal interacting protein 1	DNTTIP1	no_significant_change	Q9H147	0.45677	12.1532	4.63077	1.04103e-05	2.96517e-05	2.78603
stromal interaction molecule 1	STIM1	no_significant_change	Q13586	0.25652	14.3555	4.59039	1.04415e-05	2.97255e-05	2.66557
solute carrier family 22 member 18	SLC22A18	down_regulated	Q96BI1	-0.969035	14.4496	-4.59155	1.05213e-05	2.99374e-05	2.65153
RNA binding motif protein 3	RBM3	no_significant_change	P98179	0.516892	15.5626	4.58665	1.05398e-05	2.99748e-05	2.64238
capping actin protein of muscle Z-line subunit beta	CAPZB	no_significant_change	P47756	0.281599	18.3848	4.58491	1.06152e-05	3.01742e-05	2.62601
ceruloplasmin	CP	up_regulated	P00450	0.923999	17.6711	4.58088	1.07929e-05	3.06637e-05	2.60206
sec1 family domain containing 2	SCFD2	no_significant_change	Q8WU76	-0.421194	14.1664	-4.5843	1.09765e-05	3.11694e-05	2.62701
asporin	ASPN	up_regulated	Q9BXN1	1.59314	14.7519	4.58314	1.11001e-05	3.15046e-05	2.60153
N-sulfoglucosamine sulfohydrolase	SGSH	down_regulated	P51688	-0.611885	14.2759	-4.57734	1.11519e-05	3.16355e-05	2.57469
myelin expression factor 2	MYEF2	no_significant_change	Q9P2K5	-0.496725	14.6056	-4.57254	1.11687e-05	3.16673e-05	2.59476
glucosamine-6-phosphate deaminase 1	GNPDA1	down_regulated	P46926	-0.62963	17.1689	-4.56932	1.13175e-05	3.20729e-05	2.57193
desmin	DES	up_regulated	P17661	1.40017	16.8488	4.56826	1.14342e-05	3.23874e-05	2.56408
alkylglycerone phosphate synthase	AGPS	no_significant_change	O00116	-0.345493	14.2909	-4.56362	1.15851e-05	3.27982e-05	2.55478
ALG1 chitobiosyldiphosphodolichol beta-mannosyltransferase	ALG1	no_significant_change	Q9BT22	-0.405452	13.9587	-4.56665	1.17232e-05	3.31723e-05	2.57222
sterile alpha and TIR motif containing 1	SARM1	up_regulated	Q6SZW1	0.722718	12.0293	4.57127	1.23075e-05	3.48082e-05	2.53083
TBC1 domain family member 17	TBC1D17	no_significant_change	Q9HA65	-0.419513	14.2069	-4.54898	1.23734e-05	3.49768e-05	2.4974
coagulation factor XIII A chain	F13A1	up_regulated	P00488	0.904207	17.4291	4.5466	1.24213e-05	3.50947e-05	2.47463
sialophorin	SPN	up_regulated	P16150	1.13128	13.7864	4.59053	1.24442e-05	3.51418e-05	2.57972
SET binding factor 1	SBF1	no_significant_change	O95248	0.295115	13.1534	4.54682	1.24827e-05	3.52326e-05	2.4783
SH3 domain and tetratricopeptide repeats 1	SH3TC1	no_significant_change	Q8TE82	-0.581267	12.7094	-4.55618	1.25507e-05	3.54068e-05	2.50887
keratin 8	KRT8	down_regulated	P05787	-0.632196	20.2915	-4.54111	1.27034e-05	3.5812e-05	2.45699
calpastatin	CAST	no_significant_change	P20810	0.380723	16.1595	4.54104	1.27071e-05	3.5812e-05	2.44982
granzyme K	GZMK	up_regulated	P49863	1.33645	13.6912	4.55385	1.29274e-05	3.64147e-05	2.47335
F-box protein 22	FBXO22	no_significant_change	Q8NEZ5	-0.350699	15.1007	-4.5294	1.33254e-05	3.7517e-05	2.4198
uveal autoantigen with coiled-coil domains and ankyrin repeats	UACA	no_significant_change	Q9BZF9	0.561878	13.5959	4.53006	1.33666e-05	3.76142e-05	2.40652
WNK lysine deficient protein kinase 1	WNK1	no_significant_change	Q9H4A3	0.325912	13.6031	4.52314	1.36701e-05	3.8449e-05	2.37718
charged multivesicular body protein 4B	CHMP4B	no_significant_change	Q9H444	0.256257	15.8557	4.52169	1.37508e-05	3.86565e-05	2.39022
[truncated: 3,648 more rows]

## Sheet: limma_PC_vs._tumor
protein_description	gene_id	change_direction	UNIPROT	logFC	AveExpr	t	P.Value	adj.P.Val	B
PDZ and LIM domain 2	PDLIM2	up_regulated	Q96JY6	1.88366	17.4859	16.6736	5.83388e-34	3.27514e-30	66.6305
amine oxidase copper containing 3	AOC3	up_regulated	Q16853	2.61755	18.5102	16.1521	9.38415e-33	2.63413e-29	63.9049
chromosome 1 open reading frame 198	C1orf198	up_regulated	Q9H425	2.26619	14.6967	15.7157	1.21276e-31	2.26948e-28	61.3827
alcohol dehydrogenase 1B (class I), beta polypeptide	ADH1B	up_regulated	P00325	3.18143	18.569	15.8443	5.69738e-31	7.99627e-28	59.8721
myosin heavy chain 10	MYH10	up_regulated	P35580	2.09909	17.9435	15.1457	2.1805e-30	2.44827e-27	58.5305
paralemmin	PALM	up_regulated	O75781	1.49854	15.188	14.8592	1.04906e-29	9.81566e-27	56.9788
phospholipase C delta 1	PLCD1	up_regulated	P51178	1.24145	13.6789	14.4304	1.58994e-28	1.27513e-25	54.2968
SH3 domain containing 19	SH3D19	up_regulated	Q5HYK7	1.25482	12.7175	14.2526	5.0237e-28	3.52538e-25	53.163
myosin light chain kinase	MYLK	up_regulated	Q15746	1.50505	17.6451	14.0396	9.80586e-28	6.07743e-25	52.4975
superoxide dismutase 3	SOD3	up_regulated	P08294	2.24029	16.8385	14.0219	1.08255e-27	6.07743e-25	52.3986
phosphoglucomutase 5	PGM5	up_regulated	Q15124	2.35303	16.4251	13.9672	1.46896e-27	7.49703e-25	52.0982
glypican 4	GPC4	up_regulated	O75487	1.98927	13.3438	14.7418	1.69823e-27	7.94491e-25	51.9904
gamma-glutamyltransferase 5	GGT5	up_regulated	P36269	2.32035	16.7365	13.888	2.28632e-27	9.87338e-25	51.6625
glypican 6	GPC6	up_regulated	Q9Y625	2.12334	14.2824	13.8187	1.25328e-26	5.02566e-24	49.9983
dystrophin	DMD	up_regulated	P11532	1.40417	13.4056	13.6167	1.66349e-26	6.2259e-24	49.7052
glycogen synthase 1	GYS1	down_regulated	P13807	-1.30789	15.7097	-13.3801	3.94605e-26	1.38457e-23	48.8463
sorbin and SH3 domain containing 1	SORBS1	up_regulated	Q9BX66	1.52999	16.182	13.3325	5.15795e-26	1.61854e-23	48.5808
ATP citrate lyase	ACLY	down_regulated	P53396	-1.35188	17.8295	-13.3314	5.18947e-26	1.61854e-23	48.5762
palladin, cytoskeletal associated protein	PALLD	up_regulated	Q8WX93	1.8851	17.2606	13.3136	5.73578e-26	1.67867e-23	48.4777
sarcoglycan delta	SGCD	up_regulated	Q92629	2.08403	13.8315	13.6542	5.98032e-26	1.67867e-23	48.465
heat shock protein family B (small) member 6	HSPB6	up_regulated	O14558	2.92795	15.3658	13.2022	3.51455e-25	9.39557e-23	46.7092
thrombospondin type 1 domain containing 4	THSD4	up_regulated	Q6ZMP0	2.15174	14.0163	13.4363	3.73671e-25	9.5354e-23	46.6677
nexilin F-actin binding protein	NEXN	up_regulated	Q0ZGT2	2.17335	15.1691	12.9507	5.10226e-25	1.24539e-22	46.3205
LIM and cysteine rich domains 1	LMCD1	up_regulated	Q9NZU5	2.0925	15.8938	12.8863	6.40785e-25	1.4989e-22	46.0924
keratin 7	KRT7	up_regulated	P08729	3.04058	17.4999	13.0012	6.76337e-25	1.51878e-22	46.0533
protein phosphatase 1 regulatory inhibitor subunit 14A	PPP1R14A	up_regulated	Q96A00	2.04825	15.0851	12.8815	7.53722e-25	1.62746e-22	45.9349
sushi domain containing 2	SUSD2	up_regulated	Q9UGT4	1.59964	15.4463	12.9679	8.13078e-25	1.6906e-22	45.8712
PDZ and LIM domain 5	PDLIM5	up_regulated	Q96HC4	1.22284	17.1939	12.8368	8.47919e-25	1.70008e-22	45.8158
dimethylarginine dimethylaminohydrolase 2	DDAH2	up_regulated	O95865	1.02972	16.432	12.8137	9.6643e-25	1.87088e-22	45.6864
cysteine and glycine rich protein 1	CSRP1	up_regulated	P21291	1.98497	19.1778	12.7125	1.71533e-24	3.20995e-22	45.1194
BAG cochaperone 2	BAG2	up_regulated	O95816	1.68142	14.1573	12.7892	2.18678e-24	3.96018e-22	44.8938
RAS related	RRAS	up_regulated	P10301	1.00313	17.6198	12.641	2.5737e-24	4.51524e-22	44.7189
glycerol-3-phosphate dehydrogenase 1 like	GPD1L	up_regulated	Q8N335	1.09796	15.8377	12.5417	5.13418e-24	8.73433e-22	44.0387
lactate dehydrogenase A	LDHA	down_regulated	P00338	-0.92568	21.6171	-12.4013	1.00405e-23	1.65786e-21	43.3732
cytochrome b reductase 1	CYBRD1	up_regulated	Q53TN4	1.65292	15.3515	12.3606	1.26621e-23	2.031e-21	43.144
tight junction protein 1	TJP1	up_regulated	Q07157	0.682953	15.2375	12.2621	2.21754e-23	3.45813e-21	42.5905
actinin alpha 4	ACTN4	up_regulated	O43707	0.88849	20.2623	12.2528	2.33767e-23	3.53566e-21	42.5376
four and a half LIM domains 2	FHL2	up_regulated	Q14192	1.89872	16.53	12.2914	2.39321e-23	3.53566e-21	42.5211
PDZ and LIM domain 7	PDLIM7	up_regulated	Q9NR12	2.04633	17.3977	12.2398	2.5181e-23	3.62478e-21	42.4637
vinculin	VCL	up_regulated	P18206	1.24891	19.3168	12.2067	3.04068e-23	4.26759e-21	42.2783
RAB23, member RAS oncogene family	RAB23	up_regulated	Q9ULC3	1.77174	14.6481	12.1536	4.62809e-23	6.3371e-21	41.865
aspartyl-tRNA synthetase 1	DARS1	down_regulated	P14868	-0.763948	17.391	-12.1266	4.79779e-23	6.41305e-21	41.8269
leiomodin 1	LMOD1	up_regulated	P29536	2.27979	15.733	12.0843	6.10425e-23	7.9696e-21	41.5888
calponin 2	CNN2	up_regulated	Q99439	1.36296	16.3503	12.0739	7.27487e-23	9.28207e-21	41.4207
glypican 1	GPC1	up_regulated	P35052	1.75268	12.857	12.1669	1.94234e-22	2.42318e-20	40.4874
smoothelin	SMTN	up_regulated	P53814	1.84731	14.5904	11.7418	4.3079e-22	5.25751e-20	39.6578
triosephosphate isomerase 1	TPI1	down_regulated	P60174	-0.768379	20.9163	-11.708	5.22674e-22	6.24317e-20	39.4679
LIM domain containing preferred translocation partner in lipoma	LPP	up_regulated	Q93052	1.08661	17.2687	11.675	6.31066e-22	7.38084e-20	39.2828
phosphorylase kinase regulatory subunit alpha 2	PHKA2	down_regulated	P46019	-1.23866	14.5802	-11.606	1.03937e-21	1.19082e-19	38.7916
sorting nexin 18	SNX18	up_regulated	Q96RF0	1.01189	15.319	11.5396	1.36782e-21	1.53579e-19	38.5173
synaptopodin 2	SYNPO2	up_regulated	Q9UMS6	2.05989	15.5975	11.5266	1.47335e-21	1.62184e-19	38.4413
filamin C	FLNC	up_regulated	Q14315	2.22049	14.6996	11.523	1.50361e-21	1.62332e-19	38.4211
spondin 1	SPON1	up_regulated	Q9HCB6	2.16949	14.0444	11.8457	1.60374e-21	1.69876e-19	38.412
myosin phosphatase Rho interacting protein	MPRIP	up_regulated	Q6WCQ1	1.03701	15.4614	11.4883	1.8332e-21	1.90585e-19	38.2265
calcium regulated heat stable protein 1	CARHSP1	down_regulated	Q9Y2V2	-0.788667	16.9102	-11.4531	2.24265e-21	2.28881e-19	38.0269
bone marrow stromal cell antigen 1	BST1	up_regulated	Q10588	1.80424	14.7783	11.5391	2.32388e-21	2.28881e-19	38.011
cysteine and glycine rich protein 2	CSRP2	up_regulated	Q16527	1.2345	17.5606	11.4493	2.29141e-21	2.28881e-19	38.0056
creatine kinase B	CKB	up_regulated	P12277	2.22531	16.9875	11.4539	2.47069e-21	2.39146e-19	37.9332
protein kinase cAMP-dependent type II regulatory subunit beta	PRKAR2B	up_regulated	P31323	1.63297	13.7369	11.761	3.70856e-21	3.52879e-19	37.5951
mannose receptor C type 2	MRC2	up_regulated	Q9UBG0	1.54689	13.8243	11.3318	4.48641e-21	4.19779e-19	37.3426
transforming growth factor beta 1 induced transcript 1	TGFB1I1	up_regulated	O43294	1.39482	16.5336	11.2743	6.23102e-21	5.73458e-19	37.0171
protein phosphatase 1 regulatory subunit 12B	PPP1R12B	up_regulated	O60237	1.9168	13.8459	11.2722	7.66857e-21	6.94376e-19	36.8162
phosphoglycerate kinase 1	PGK1	down_regulated	P00558	-1.00152	20.7521	-11.1589	1.20532e-20	1.07407e-18	36.3643
TNFRSF1A associated via death domain	TRADD	down_regulated	Q15628	-0.74587	14.9629	-11.1396	1.47871e-20	1.2971e-18	36.1738
sorbin and SH3 domain containing 2	SORBS2	up_regulated	O94875	1.13515	16.8598	11.0348	2.45052e-20	2.1165e-18	35.6631
annexin A4	ANXA4	down_regulated	P09525	-1.08115	20.6064	-10.9957	3.06361e-20	2.60592e-18	35.4426
matrilin 2	MATN2	up_regulated	O00339	2.10593	15.0277	10.9746	4.1497e-20	3.47708e-18	35.1498
ENAH actin regulator	ENAH	up_regulated	Q8N8S7	1.14983	14.1543	10.9557	4.21569e-20	3.48043e-18	35.1316
phosphorylase kinase catalytic subunit gamma 2	PHKG2	down_regulated	P15735	-0.933057	14.1035	-10.931	4.43432e-20	3.60786e-18	35.0824
pyruvate kinase M1/2	PKM	down_regulated	P14618	-1.02091	22.3787	-10.9219	4.67187e-20	3.74684e-18	35.0252
prostaglandin I2 synthase	PTGIS	up_regulated	Q16647	2.27932	14.54	11.0179	5.23704e-20	4.14095e-18	34.9342
retinol binding protein 1	RBP1	up_regulated	P09455	1.5981	14.1334	10.9093	7.22096e-20	5.63034e-18	34.612
prolyl 4-hydroxylase subunit alpha 1	P4HA1	down_regulated	P13674	-1.0112	14.5073	-10.8794	8.54486e-20	6.48255e-18	34.4485
proteasome 20S subunit alpha 6	PSMA6	no_significant_change	P60900	-0.491447	17.9161	-10.8165	8.53067e-20	6.48255e-18	34.4331
phosphofructokinase, platelet	PFKP	down_regulated	Q01813	-1.27703	19.2546	-10.7679	1.12632e-19	8.34971e-18	34.1558
transgelin	TAGLN	up_regulated	Q01995	1.96117	20.6179	10.7673	1.13035e-19	8.34971e-18	34.1536
elastin microfibril interfacer 1	EMILIN1	up_regulated	Q9Y6C2	2.05823	17.5723	10.7533	1.22405e-19	8.92443e-18	34.0694
prion protein	PRNP	up_regulated	P04156	1.22063	13.5269	10.8418	1.26931e-19	9.13576e-18	34.0599
filamin A interacting protein 1 like	FILIP1L	up_regulated	Q4L180	1.56942	13.073	10.7882	1.30482e-19	9.27246e-18	34.0203
G protein subunit alpha q	GNAQ	no_significant_change	P50148	0.573625	17.0717	10.7302	1.39671e-19	9.80144e-18	33.9438
sorbin and SH3 domain containing 3	SORBS3	up_regulated	O60504	1.12073	16.0879	10.672	1.94746e-19	1.33594e-17	33.6193
Jupiter microtubule associated homolog 2	JPT2	down_regulated	Q9H910	-0.741694	15.604	-10.6717	1.95132e-19	1.33594e-17	33.6128
filamin binding LIM protein 1	FBLIM1	up_regulated	Q8WUP2	1.80862	16.2486	10.6219	2.81776e-19	1.90589e-17	33.2535
basigin (Ok blood group)	BSG	down_regulated	P35613	-0.896954	17.8514	-10.5936	3.04794e-19	2.03704e-17	33.1751
syntrophin beta 2	SNTB2	up_regulated	Q13425	0.769279	15.7731	10.5749	3.39054e-19	2.23935e-17	33.0709
tubulointerstitial nephritis antigen like 1	TINAGL1	up_regulated	Q9GZM7	1.56753	17.293	10.5679	3.52802e-19	2.30306e-17	33.0284
calnexin	CANX	no_significant_change	P27824	-0.560505	18.632	-10.5393	4.15505e-19	2.6812e-17	32.8717
myosin ID	MYO1D	up_regulated	O94832	1.42681	15.7248	10.5116	4.86676e-19	3.10477e-17	32.7083
matrix Gla protein	MGP	up_regulated	P08493	1.93482	15.5233	10.5141	5.20131e-19	3.28092e-17	32.6495
filamin A	FLNA	up_regulated	P21333	1.30373	20.2652	10.4936	5.39379e-19	3.36453e-17	32.6091
solute carrier family 16 member 3	SLC16A3	down_regulated	O15427	-1.50846	14.5513	-10.5477	5.52227e-19	3.40681e-17	32.6081
fibulin 5	FBLN5	up_regulated	Q9UBX5	2.64618	17.3581	10.4941	5.82831e-19	3.55654e-17	32.5342
tenascin XB	TNXB	up_regulated	P22105	2.29869	15.0368	10.4864	6.09154e-19	3.67719e-17	32.4898
calponin 1	CNN1	up_regulated	P51911	2.86042	18.9448	10.4326	7.63913e-19	4.56235e-17	32.263
myosin heavy chain 11	MYH11	up_regulated	P35749	2.17356	19.2956	10.4174	8.32935e-19	4.92221e-17	32.1802
adaptor protein, phosphotyrosine interacting with PH domain and leucine zipper 1	APPL1	no_significant_change	Q9UKG1	0.533098	15.1076	10.3514	1.21364e-18	7.09727e-17	31.8073
neurofascin	NFASC	up_regulated	O94856	1.40409	13.174	10.5333	1.33333e-18	7.71682e-17	31.7598
glutamine--fructose-6-phosphate transaminase 1	GFPT1	down_regulated	Q06210	-0.721771	15.5078	-10.3258	1.40422e-18	8.04418e-17	31.6658
sarcolemma associated protein	SLMAP	up_regulated	Q14BN4	1.41715	14.2296	10.3255	1.51924e-18	8.61518e-17	31.5894
ribosomal RNA processing 1	RRP1	down_regulated	P56182	-0.744078	13.2658	-10.323	1.54107e-18	8.65158e-17	31.5765
laminin subunit alpha 2	LAMA2	up_regulated	P24043	1.08278	12.9551	10.4901	1.68558e-18	9.36913e-17	31.5361
olfactomedin like 3	OLFML3	up_regulated	Q9NRN5	2.00854	14.7837	10.3852	1.92195e-18	1.05783e-16	31.384
EGF containing fibulin extracellular matrix protein 2	EFEMP2	up_regulated	O95967	2.10587	14.4887	10.2726	3.58223e-18	1.95249e-16	30.7635
procollagen-lysine,2-oxoglutarate 5-dioxygenase 2	PLOD2	down_regulated	O00469	-1.45518	15.4409	-10.1925	3.76214e-18	2.03083e-16	30.7065
carnosine dipeptidase 2	CNDP2	down_regulated	Q96KP4	-1.09184	20.6649	-10.1407	4.02924e-18	2.1543e-16	30.6226
dihydropyrimidinase like 3	DPYSL3	up_regulated	Q14195	1.74628	16.9711	10.1263	4.37386e-18	2.3165e-16	30.5392
tropomyosin 2	TPM2	up_regulated	P07951	1.45822	19.8985	10.1351	4.47815e-18	2.34956e-16	30.5195
myosin light chain 9	MYL9	up_regulated	P24844	1.37313	20.3531	10.0386	7.20171e-18	3.74355e-16	30.0535
cordon-bleu WH2 repeat protein like 1	COBLL1	up_regulated	Q53SF7	1.09936	13.9475	10.0315	8.05581e-18	4.11139e-16	29.9414
ribosomal L1 domain containing 1	RSL1D1	down_regulated	O76021	-0.718276	15.7387	-10.0197	8.01854e-18	4.11139e-16	29.9396
craniofacial development protein 1	CFDP1	no_significant_change	Q9UEE9	-0.544192	14.3399	-10.0401	9.55403e-18	4.8321e-16	29.7945
caldesmon 1	CALD1	up_regulated	Q05682	1.35321	19.678	9.97388	1.04036e-17	5.21481e-16	29.6865
ubiquitin like modifier activating enzyme 5	UBA5	down_regulated	Q9GZZ9	-0.840693	14.808	-9.96792	1.0762e-17	5.3467e-16	29.6573
pro-apoptotic WT1 regulator	PAWR	up_regulated	Q96IZ0	0.890501	15.4536	9.96586	1.0889e-17	5.36236e-16	29.6447
decorin	DCN	up_regulated	P07585	2.75095	16.2492	10.0677	1.11253e-17	5.43109e-16	29.645
cadherin 11	CDH11	up_regulated	P55287	1.38611	12.6752	10.1707	1.13249e-17	5.48085e-16	29.6562
phosphorylase kinase regulatory subunit beta	PHKB	down_regulated	Q93100	-1.00483	14.1762	-9.80343	2.7374e-17	1.31349e-15	28.7307
proteasome 20S subunit alpha 1	PSMA1	no_significant_change	P25786	-0.467584	18.3922	-9.79754	2.83029e-17	1.34655e-15	28.696
cap binding complex dependent translation initiation factor	CTIF	up_regulated	O43310	0.782367	12.4845	9.79597	3.49882e-17	1.65062e-15	28.5004
minichromosome maintenance complex component 7	MCM7	down_regulated	P33993	-0.988044	12.7414	-9.73372	4.34e-17	2.0304e-15	28.2843
lysophosphatidylcholine acyltransferase 1	LPCAT1	down_regulated	Q8NF37	-1.02696	14.3674	-9.72137	4.97206e-17	2.30687e-15	28.1598
EF-hand domain family member D1	EFHD1	up_regulated	Q9BUP0	0.653296	15.1384	9.70351	5.14669e-17	2.36832e-15	28.118
annexin A11	ANXA11	no_significant_change	P50995	0.38653	17.8007	9.67154	5.77858e-17	2.63748e-15	27.9975
protein kinase cGMP-dependent 1	PRKG1	up_regulated	Q13976	1.32179	14.8191	9.68587	6.07121e-17	2.74869e-15	27.9541
supervillin	SVIL	up_regulated	O95425	0.941575	14.1957	9.65048	6.50965e-17	2.92361e-15	27.8796
inositol 1,4,5-trisphosphate receptor type 1	ITPR1	up_regulated	Q14643	0.817272	14.3085	9.61843	7.80353e-17	3.47691e-15	27.6968
endoplasmic reticulum oxidoreductase 1 alpha	ERO1A	down_regulated	Q96HE7	-0.964122	15.9501	-9.60804	8.27576e-17	3.65828e-15	27.6354
neurocalcin delta	NCALD	up_regulated	P61601	1.06797	13.4029	9.72885	1.04266e-16	4.57305e-15	27.466
actin beta like 2	ACTBL2	up_regulated	Q562R1	0.746578	22.3429	9.72108	1.08741e-16	4.73233e-15	27.4291
heat shock protein family A (Hsp70) member 2	HSPA2	up_regulated	P54652	1.7274	15.878	9.5583	1.09628e-16	4.73425e-15	27.363
FYVE and coiled-coil domain autophagy adaptor 1	FYCO1	no_significant_change	Q9BQS8	0.530346	13.1332	9.537	1.23645e-16	5.2988e-15	27.243
epidermal growth factor receptor	EGFR	down_regulated	P00533	-0.88804	14.3497	-9.46851	1.82007e-16	7.7408e-15	26.8638
aldehyde dehydrogenase 1 family member B1	ALDH1B1	up_regulated	P30837	1.54081	16.3777	9.44712	2.05349e-16	8.66789e-15	26.7477
glycogen phosphorylase, muscle associated	PYGM	up_regulated	P11217	1.15213	13.9051	9.4854	2.26288e-16	9.48044e-15	26.6604
cyclin dependent kinase 18	CDK18	down_regulated	Q07002	-1.05573	16.3002	-9.43324	2.83769e-16	1.18006e-14	26.4391
desmin	DES	up_regulated	P17661	2.48058	16.8488	9.39843	2.86813e-16	1.18395e-14	26.4163
actinin alpha 1	ACTN1	up_regulated	P12814	1.26981	18.4071	9.38578	2.90165e-16	1.18904e-14	26.3996
tubulin beta 2A class IIa	TUBB2A	up_regulated	Q13885	0.833052	16.1609	9.36202	3.51872e-16	1.43146e-14	26.2176
ribonucleotide reductase regulatory TP53 inducible subunit M2B	RRM2B	down_regulated	Q7LG56	-0.712228	14.9338	-9.34106	3.73271e-16	1.50758e-14	26.148
programmed cell death 11	PDCD11	no_significant_change	Q14690	-0.549457	12.7882	-9.38219	3.76972e-16	1.51166e-14	26.1604
4-hydroxy-2-oxoglutarate aldolase 1	HOGA1	up_regulated	Q86XE5	2.37808	15.8475	9.51215	3.88287e-16	1.54599e-14	26.1697
G protein subunit alpha 11	GNA11	up_regulated	P29992	0.614364	15.422	9.29719	4.77788e-16	1.88895e-14	25.9055
alanyl-tRNA synthetase domain containing 1	AARSD1	down_regulated	Q9BTE6	-0.634934	14.1808	-9.34714	4.87124e-16	1.91239e-14	25.9212
PTGES3L-AARSD1 readthrough	PTGES3L-AARSD1	down_regulated	Q9BTE6	-0.634934	14.1808	-9.34714	4.87124e-16	1.91239e-14	25.9212
tropomyosin 4	TPM4	up_regulated	P67936	0.976436	19.3721	9.28895	5.00448e-16	1.95105e-14	25.862
egl-9 family hypoxia inducible factor 1	EGLN1	down_regulated	Q9GZT9	-0.711973	13.9528	-9.29602	5.0958e-16	1.97295e-14	25.8487
glutathione peroxidase 3	GPX3	up_regulated	P22352	1.38929	16.8736	9.26929	5.58953e-16	2.14929e-14	25.7581
plastin 3	PLS3	up_regulated	P13797	0.872652	16.5872	9.26499	5.72636e-16	2.18692e-14	25.7283
LDL receptor related protein 1	LRP1	up_regulated	Q07954	0.957933	15.6308	9.25041	6.21526e-16	2.3576e-14	25.6479
NDUFA4 mitochondrial complex associated	NDUFA4	up_regulated	O00483	1.41495	15.4803	9.2541	8.1524e-16	3.07165e-14	25.3946
intercellular adhesion molecule 1	ICAM1	down_regulated	P05362	-0.714787	15.1437	-9.1866	8.8938e-16	3.32865e-14	25.2961
phosphatidylinositol 4-kinase alpha	PI4KA	no_significant_change	P42356	0.397529	13.7971	9.1629	1.01592e-15	3.77708e-14	25.1682
heme oxygenase 1	HMOX1	down_regulated	P09601	-1.05955	16.0871	-9.13062	1.21749e-15	4.49671e-14	24.9929
pescadillo ribosomal biogenesis factor 1	PES1	no_significant_change	O00541	-0.576354	14.556	-9.11577	1.32321e-15	4.85521e-14	24.9065
KN motif and ankyrin repeat domains 2	KANK2	up_regulated	Q63ZY3	0.978709	15.9167	9.10502	1.40532e-15	5.12303e-14	24.8472
NADH:ubiquinone oxidoreductase subunit S4	NDUFS4	up_regulated	O43181	0.947269	15.5108	9.0995	1.44947e-15	5.2499e-14	24.8223
proteasome 20S subunit beta 1	PSMB1	no_significant_change	P20618	-0.381225	17.3673	-9.06215	1.78675e-15	6.43e-14	24.6092
procollagen-lysine,2-oxoglutarate 5-dioxygenase 3	PLOD3	down_regulated	O60568	-0.687356	15.2563	-9.0604	1.80432e-15	6.45187e-14	24.6041
prolyl 4-hydroxylase subunit beta	P4HB	down_regulated	P07237	-0.59669	18.6902	-9.04334	1.985e-15	7.05304e-14	24.5041
heat shock protein 90 alpha family class B member 1	HSP90AB1	no_significant_change	P08238	-0.384165	18.9539	-8.98842	2.69876e-15	9.52884e-14	24.2047
tropomyosin 1	TPM1	up_regulated	P09493	0.924328	19.7516	8.98113	2.81084e-15	9.86255e-14	24.167
TNFAIP3 interacting protein 1	TNIP1	down_regulated	Q15025	-0.668799	11.8674	-9.05874	2.84931e-15	9.93541e-14	24.1866
adenosine monophosphate deaminase 2	AMPD2	down_regulated	Q01433	-0.727693	15.2048	-8.97315	2.93911e-15	1.01853e-13	24.1203
olfactomedin like 1	OLFML1	up_regulated	Q6UWY5	2.1621	14.0721	9.07395	3.13929e-15	1.08123e-13	24.0918
calpain 5	CAPN5	up_regulated	O15484	0.853853	13.2561	8.98107	3.67667e-15	1.25859e-13	23.9175
5-phosphohydroxy-L-lysine phospho-lyase	PHYKPL	down_regulated	Q8IUZ5	-1.27244	14.5427	-8.91873	4.19243e-15	1.42644e-13	23.7629
CAP-Gly domain containing linker protein 1	CLIP1	no_significant_change	P30622	0.401809	13.9782	8.87682	5.03108e-15	1.69815e-13	23.5944
Ras suppressor protein 1	RSU1	up_regulated	Q15404	0.835283	16.6477	8.8761	5.05149e-15	1.69815e-13	23.5848
hippocalcin like 1	HPCAL1	down_regulated	P37235	-1.05599	16.621	-8.91103	5.12131e-15	1.71137e-13	23.5859
proliferation-associated 2G4	PA2G4	no_significant_change	Q9UQ80	-0.421596	17.3708	-8.86891	5.25802e-15	1.74666e-13	23.5415
latent transforming growth factor beta binding protein 2	LTBP2	up_regulated	Q14767	2.45609	15.7069	8.86324	5.42663e-15	1.79207e-13	23.5087
chaperonin containing TCP1 subunit 8	CCT8	no_significant_change	P50990	-0.430051	17.9379	-8.85994	5.52738e-15	1.81466e-13	23.4898
integrin subunit alpha 1	ITGA1	up_regulated	P56199	0.948011	16.8344	8.85235	5.76626e-15	1.88208e-13	23.4555
phosphoribosyl pyrophosphate synthetase associated protein 2	PRPSAP2	down_regulated	O60256	-0.611968	15.8901	-8.84583	5.97921e-15	1.94031e-13	23.417
glucose-6-phosphate isomerase	GPI	down_regulated	P06744	-0.75204	20.1119	-8.84126	6.13335e-15	1.97889e-13	23.3889
HDGF like 3	HDGFL3	up_regulated	Q9Y3E1	0.976871	15.4132	8.84826	6.52578e-15	2.09347e-13	23.3352
gasdermin D	GSDMD	down_regulated	P57764	-0.683711	14.8398	-8.80053	8.08391e-15	2.56402e-13	23.1342
aldolase, fructose-bisphosphate C	ALDOC	down_regulated	P09972	-0.955708	16.9946	-8.79207	8.06496e-15	2.56402e-13	23.1186
adenylosuccinate lyase	ADSL	no_significant_change	P30566	-0.527799	15.9548	-8.78965	8.17437e-15	2.57814e-13	23.1063
elastin	ELN	up_regulated	P15502	2.17016	13.9494	8.77085	1.1658e-14	3.64261e-13	22.7766
intersectin 1	ITSN1	up_regulated	Q15811	0.709393	13.4803	8.73415	1.16792e-14	3.64261e-13	22.7659
actin alpha 1, skeletal muscle	ACTA1	up_regulated	P68133	0.966145	22.9883	8.79679	1.32234e-14	4.10146e-13	22.6664
myosin heavy chain 14	MYH14	up_regulated	Q7Z406	1.01306	15.5428	8.71532	1.36073e-14	4.19733e-13	22.6093
PDZ and LIM domain 4	PDLIM4	up_regulated	P50479	1.59894	15.8364	8.71339	1.37536e-14	4.21927e-13	22.594
pyruvate dehydrogenase kinase 1	PDK1	down_regulated	Q15118	-1.11236	15.7939	-8.73891	1.38851e-14	4.23646e-13	22.6172
BOP1 ribosomal biogenesis factor	BOP1	no_significant_change	Q14137	-0.555312	13.2619	-8.69768	1.49985e-14	4.55144e-13	22.5232
keratin 19	KRT19	up_regulated	P08727	1.61029	19.0276	8.68577	1.52641e-14	4.60712e-13	22.4956
ATP binding cassette subfamily E member 1	ABCE1	no_significant_change	P61221	-0.336882	15.4357	-8.67551	1.54079e-14	4.62566e-13	22.4862
slit guidance ligand 3	SLIT3	up_regulated	O75094	1.18599	12.1863	8.81246	1.61823e-14	4.83231e-13	22.5065
ATPase phospholipid transporting 11A	ATP11A	down_regulated	P98196	-1.09542	16.0949	-8.66477	1.63527e-14	4.85736e-13	22.4172
minichromosome maintenance complex component 5	MCM5	down_regulated	P33992	-1.10812	14.4937	-8.71323	1.68143e-14	4.94218e-13	22.4323
proteasome activator subunit 1	PSME1	down_regulated	Q06323	-0.599364	18.4772	-8.66032	1.67611e-14	4.94218e-13	22.397
D-aminoacyl-tRNA deacylase 1	DTD1	down_regulated	Q8TEA8	-0.67798	14.9661	-8.6254	2.03384e-14	5.94686e-13	22.2088
DEAD-box helicase 56	DDX56	down_regulated	Q9NY93	-0.725912	12.8313	-8.62496	2.46466e-14	7.16923e-13	22.0381
hyccin PI4KA lipid kinase complex subunit 1	HYCC1	up_regulated	Q9BYI3	0.877807	12.6405	8.74578	2.74999e-14	7.95795e-13	21.9863
phosphoribosylaminoimidazole carboxylase and phosphoribosylaminoimidazolesuccinocarboxamide synthase	PAICS	down_regulated	P22234	-0.866348	15.9435	-8.55032	3.08098e-14	8.87006e-13	21.7965
death associated protein kinase 3	DAPK3	up_regulated	O43293	1.05997	13.3533	8.62073	3.23842e-14	9.27577e-13	21.7958
Sad1 and UNC84 domain containing 2	SUN2	no_significant_change	Q9UH99	0.558452	16.3711	8.52121	3.61829e-14	1.03112e-12	21.6434
minichromosome maintenance complex component 2	MCM2	down_regulated	P49736	-0.95872	13.7043	-8.55124	3.86804e-14	1.09673e-12	21.6088
myosin light chain 6	MYL6	up_regulated	P60660	0.786637	19.7666	8.49565	4.16634e-14	1.17537e-12	21.5028
EBNA1 binding protein 2	EBNA1BP2	down_regulated	Q99848	-0.589017	14.2917	-8.47568	4.65135e-14	1.30563e-12	21.4127
NADH:ubiquinone oxidoreductase subunit A7	NDUFA7	up_regulated	O95182	0.853045	14.5385	8.47351	4.70739e-14	1.31479e-12	21.3969
biogenesis of lysosomal organelles complex 1 subunit 3	BLOC1S3	no_significant_change	Q6QNY0	-0.532803	13.7819	-8.46765	4.8621e-14	1.35128e-12	21.3489
2',3'-cyclic nucleotide 3' phosphodiesterase	CNP	up_regulated	P09543	0.671395	16.1172	8.46313	4.98472e-14	1.37853e-12	21.3364
prolyl 4-hydroxylase subunit alpha 2	P4HA2	down_regulated	O15460	-0.869664	13.5721	-8.48182	5.38673e-14	1.48241e-12	21.2767
WD repeat domain 91	WDR91	down_regulated	A4D1P6	-0.677638	14.7166	-8.44661	5.45957e-14	1.49512e-12	21.2387
PDZ and LIM domain 3	PDLIM3	up_regulated	Q53GG5	1.73858	14.9061	8.46305	6.24909e-14	1.70303e-12	21.1213
brain abundant membrane attached signal protein 1	BASP1	up_regulated	P80723	1.25713	14.8641	8.42115	6.28133e-14	1.70354e-12	21.0972
ubiquitin C-terminal hydrolase L1	UCHL1	up_regulated	P09936	1.68106	16.1581	8.48837	6.60009e-14	1.78139e-12	21.0839
carboxypeptidase Q	CPQ	up_regulated	Q9Y646	1.27514	16.0945	8.40833	6.74012e-14	1.81048e-12	21.0274
mannose phosphate isomerase	MPI	down_regulated	P34949	-0.981496	15.0097	-8.39931	7.08312e-14	1.89355e-12	20.9734
protein phosphatase 1 regulatory subunit 12A	PPP1R12A	no_significant_change	O14974	0.526324	15.8361	8.39469	7.26528e-14	1.93305e-12	20.9607
talin 1	TLN1	no_significant_change	Q9Y490	0.498767	18.4378	8.38101	7.8331e-14	2.06456e-12	20.8909
erythrocyte membrane protein band 4.1 like 2	EPB41L2	up_regulated	O43491	0.85807	16.4654	8.38174	7.80147e-14	2.06456e-12	20.88
sortilin 1	SORT1	up_regulated	Q99523	0.777007	14.2601	8.43411	8.0265e-14	2.10564e-12	20.8869
phosphofructokinase, liver type	PFKL	down_regulated	P17858	-0.879582	17.9444	-8.37508	8.09237e-14	2.11305e-12	20.8523
SH3 binding domain protein 5 like	SH3BP5L	down_regulated	Q7L8J4	-0.790309	12.009	-8.42134	8.20682e-14	2.13301e-12	20.8577
FERM domain containing kindlin 2	FERMT2	up_regulated	Q96AC1	0.92413	16.3045	8.35926	8.82718e-14	2.28368e-12	20.7614
inositol-3-phosphate synthase 1	ISYNA1	up_regulated	Q9NPH2	1.01559	16.283	8.35373	9.0996e-14	2.34336e-12	20.7418
enolase 2	ENO2	down_regulated	P09104	-1.10226	16.8634	-8.34906	9.33604e-14	2.39327e-12	20.7068
phospholipase A2 group IVA	PLA2G4A	up_regulated	P47712	1.09164	12.9897	8.50294	1.03445e-13	2.63972e-12	20.6925
glutamyl-prolyl-tRNA synthetase 1	EPRS1	no_significant_change	P07814	-0.292992	16.5712	-8.30857	1.16585e-13	2.96158e-12	20.4887
RNA binding motif protein 28	RBM28	down_regulated	Q9NW13	-0.807642	12.9679	-8.31718	1.37791e-13	3.48449e-12	20.3412
chromosome 17 open reading frame 75	C17orf75	down_regulated	Q9HAS0	-0.647727	13.5123	-8.33247	1.38791e-13	3.49404e-12	20.3479
solute carrier family 16 member 1	SLC16A1	down_regulated	P53985	-1.01413	13.3529	-8.37926	1.43928e-13	3.6072e-12	20.3569
IKBKB interacting protein	IKBIP	down_regulated	Q70UQ0	-0.85869	14.7711	-8.25953	1.52527e-13	3.80573e-12	20.2242
methionine sulfoxide reductase B3	MSRB3	up_regulated	Q8IXL7	1.26312	13.998	8.41648	1.53461e-13	3.81208e-12	20.3052
platelet derived growth factor receptor beta	PDGFRB	up_regulated	P09619	1.20596	13.6581	8.28835	1.5419e-13	3.81331e-12	20.2207
dermatopontin	DPT	up_regulated	Q07507	1.46539	18.7697	8.25075	1.60038e-13	3.94059e-12	20.1721
phosphodiesterase 3A	PDE3A	up_regulated	Q14432	1.02748	13.1723	8.28015	1.61191e-13	3.95165e-12	20.1812
wolframin ER transmembrane glycoprotein	WFS1	up_regulated	O76024	0.912384	13.9113	8.28072	1.6781e-13	4.09603e-12	20.1373
sorting nexin 9	SNX9	no_significant_change	Q9Y5X1	0.43215	15.1404	8.22978	1.79497e-13	4.36231e-12	20.068
eukaryotic translation initiation factor 2 subunit alpha	EIF2S1	no_significant_change	P05198	-0.255289	17.3428	-8.22624	1.82997e-13	4.42821e-12	20.0466
myosin light chain 6B	MYL6B	up_regulated	P14649	0.698133	20.6323	8.2387	1.85522e-13	4.47004e-12	20.041
scavenger receptor class B member 1	SCARB1	down_regulated	Q8WTV0	-1.4177	13.6552	-8.30157	1.97103e-13	4.7288e-12	20.03
bystin like	BYSL	down_regulated	Q13895	-0.725742	13.3382	-8.2156	2.0195e-13	4.82275e-12	19.9543
WD repeat domain 81	WDR81	down_regulated	Q562E7	-0.677512	14.1483	-8.20751	2.02738e-13	4.82275e-12	19.9496
phosphomannomutase 2	PMM2	down_regulated	O15305	-0.673407	15.6736	-8.19134	2.21453e-13	5.24573e-12	19.8541
papilin, proteoglycan like sulfated glycoprotein	PAPLN	up_regulated	O95428	0.796229	12.6473	8.33871	2.29902e-13	5.42299e-12	19.8977
proteasome 20S subunit beta 2	PSMB2	no_significant_change	P49721	-0.492286	17.6271	-8.17874	2.37233e-13	5.57249e-12	19.7869
glycogen phosphorylase L	PYGL	down_regulated	P06737	-0.742927	17.9023	-8.16507	2.55614e-13	5.97923e-12	19.7223
LIM domain binding 3	LDB3	up_regulated	O75112	1.59921	13.4176	8.25799	2.60315e-13	6.03888e-12	19.7364
dynein cytoplasmic 1 light intermediate chain 1	DYNC1LI1	no_significant_change	Q9Y6G9	0.377471	14.6236	8.16187	2.60108e-13	6.03888e-12	19.7033
adenylate kinase 3	AK3	up_regulated	Q9UIJ7	0.65705	17.6131	8.14954	2.78215e-13	6.42538e-12	19.6358
proteasome activator subunit 2	PSME2	down_regulated	Q9UL46	-0.61753	17.6966	-8.14885	2.79265e-13	6.42538e-12	19.626
huntingtin interacting protein 1	HIP1	up_regulated	O00291	0.677718	15.5087	8.13781	2.96581e-13	6.79595e-12	19.5695
integrin subunit alpha 11	ITGA11	up_regulated	Q9UKX5	1.27963	13.1724	8.19675	3.00425e-13	6.8495e-12	19.5912
NADH:ubiquinone oxidoreductase subunit S5	NDUFS5	up_regulated	O43920	1.06291	15.6374	8.16445	3.01358e-13	6.8495e-12	19.5678
four and a half LIM domains 3	FHL3	up_regulated	Q13643	0.874592	15.7694	8.12145	3.24237e-13	7.3398e-12	19.4828
proline and arginine rich end leucine rich repeat protein	PRELP	up_regulated	P51888	2.11953	18.3215	8.11838	3.29714e-13	7.43379e-12	19.4619
endoplasmic reticulum-golgi intermediate compartment 1	ERGIC1	down_regulated	Q969X5	-0.644469	16.7501	-8.11502	3.35797e-13	7.54065e-12	19.4497
NA	NA	down_regulated	Q2M3D2	-0.971671	15.8477	-8.08297	4.15461e-13	9.29243e-12	19.2459
growth factor receptor bound protein 10	GRB10	down_regulated	Q13322	-0.687424	12.8266	-8.12809	4.33347e-13	9.65402e-12	19.2373
GLI pathogenesis related 2	GLIPR2	up_regulated	Q9H4G4	1.03961	16.3192	8.05525	4.64858e-13	1.03151e-11	19.127
toll like receptor 3	TLR3	down_regulated	O15455	-0.900638	14.1667	-8.08049	4.93302e-13	1.09031e-11	19.0978
N-myc downstream regulated 1	NDRG1	down_regulated	Q92597	-1.28603	18.5921	-8.00378	6.1473e-13	1.34992e-11	18.8493
proteasome 20S subunit beta 4	PSMB4	no_significant_change	P28070	-0.487422	17.2964	-8.00353	6.15565e-13	1.34992e-11	18.8476
ARVCF delta catenin family member	ARVCF	up_regulated	O00192	0.820556	12.5658	8.02301	6.20753e-13	1.35599e-11	18.8549
CHM Rab escort protein	CHM	down_regulated	P24386	-0.767193	13.6158	-8.10905	6.2527e-13	1.36057e-11	18.8987
chaperonin containing TCP1 subunit 5	CCT5	no_significant_change	P48643	-0.401893	17.332	-7.99357	6.49733e-13	1.40834e-11	18.7999
solute carrier family 25 member 12	SLC25A12	up_regulated	O75746	0.627535	15.7293	7.99231	6.54185e-13	1.41254e-11	18.7868
tripeptidyl peptidase 2	TPP2	no_significant_change	P29144	-0.531945	15.278	-7.98685	6.7385e-13	1.44942e-11	18.7679
eukaryotic translation initiation factor 4A2	EIF4A2	no_significant_change	Q14240	0.326613	16.1895	7.9793	7.01996e-13	1.5042e-11	18.7203
osteoglycin	OGN	up_regulated	P20774	2.18892	17.4355	7.97358	7.24104e-13	1.54567e-11	18.692
latent transforming growth factor beta binding protein 4	LTBP4	up_regulated	Q8N2S1	1.76634	14.4317	8.02881	7.34959e-13	1.5629e-11	18.718
diphosphoinositol pentakisphosphate kinase 2	PPIP5K2	no_significant_change	O43314	-0.579307	14.349	-7.95768	7.89219e-13	1.67195e-11	18.6025
chaperonin containing TCP1 subunit 6A	CCT6A	no_significant_change	P40227	-0.375283	17.6435	-7.95498	8.00836e-13	1.69019e-11	18.5935
ADP-ribosylserine hydrolase	ADPRS	down_regulated	Q9NX46	-0.625882	15.3176	-7.94142	8.6182e-13	1.81208e-11	18.5172
minichromosome maintenance complex component 6	MCM6	down_regulated	Q14566	-0.887997	13.2299	-7.98059	9.49348e-13	1.98631e-11	18.4711
heat shock protein family A (Hsp70) member 4 like	HSPA4L	down_regulated	O95757	-0.86182	14.8092	-7.92978	9.51757e-13	1.98631e-11	18.4313
parvin alpha	PARVA	up_regulated	Q9NVD7	0.796817	17.191	7.90934	1.02508e-12	2.13141e-11	18.3504
mitochondrial fission process 1	MTFP1	down_regulated	Q9UDX5	-1.20722	14.0173	-7.97128	1.03881e-12	2.15198e-11	18.3813
gem nuclear organelle associated protein 5	GEMIN5	no_significant_change	Q8TEQ6	-0.562809	13.6887	-7.90541	1.08541e-12	2.24025e-11	18.3005
vacuolar protein sorting 13 homolog C	VPS13C	no_significant_change	Q709C8	0.477977	14.7789	7.89058	1.13442e-12	2.31586e-11	18.2643
aldolase, fructose-bisphosphate A	ALDOA	no_significant_change	P04075	-0.569954	20.2378	-7.89123	1.13046e-12	2.31586e-11	18.2509
phosphoglycerate mutase 1	PGAM1	down_regulated	P18669	-0.898533	18.8522	-7.89075	1.13338e-12	2.31586e-11	18.2464
G protein-coupled receptor class C group 5 member C	GPRC5C	up_regulated	Q9NQ84	1.07532	13.5392	7.97229	1.17113e-12	2.38214e-11	18.2754
TSR1 ribosome maturation factor	TSR1	down_regulated	Q2NL82	-0.725562	12.9072	-7.88801	1.23594e-12	2.50489e-11	18.1681
niban apoptosis regulator 1	NIBAN1	up_regulated	Q9BZQ8	1.07428	15.0855	7.87195	1.25445e-12	2.53327e-11	18.1504
collagen type XIV alpha 1 chain	COL14A1	up_regulated	Q05707	2.06199	17.4746	7.85484	1.37578e-12	2.76832e-11	18.0573
chloride intracellular channel 1	CLIC1	no_significant_change	O00299	-0.484208	18.8142	-7.84918	1.41841e-12	2.84391e-11	18.0302
Rho GTPase activating protein 1	ARHGAP1	up_regulated	Q07960	0.67791	17.8039	7.84723	1.4334e-12	2.86374e-11	18.0328
tetratricopeptide repeat domain 39A	TTC39A	down_regulated	Q5SRH9	-1.10311	11.8503	-7.97976	1.53998e-12	3.05493e-11	18.0373
ATP binding cassette subfamily C member 3	ABCC3	down_regulated	O15438	-1.04643	13.8783	-7.92063	1.53479e-12	3.05493e-11	17.9994
Sep (O-phosphoserine) tRNA:Sec (selenocysteine) tRNA synthase	SEPSECS	down_regulated	Q9HD40	-0.924627	14.3069	-7.82736	1.59535e-12	3.15362e-11	17.9129
damage specific DNA binding protein 2	DDB2	down_regulated	Q92466	-1.01081	13.5847	-7.87927	1.62314e-12	3.18899e-11	17.9483
farnesyl diphosphate synthase	FDPS	no_significant_change	P14324	-0.546046	15.3629	-7.82399	1.6246e-12	3.18899e-11	17.8971
dCTP pyrophosphatase 1	DCTPP1	down_regulated	Q9H773	-1.00422	12.6478	-7.84248	1.63581e-12	3.19981e-11	17.904
insulin receptor	INSR	down_regulated	P06213	-0.76346	14.2087	-7.82735	1.65207e-12	3.22039e-11	17.884
SMYD family member 5	SMYD5	down_regulated	Q6GMV2	-0.872719	14.2103	-7.8817	1.73445e-12	3.36927e-11	17.8752
pleckstrin homology domain containing A1	PLEKHA1	down_regulated	Q9HB21	-0.637074	14.2808	-7.81317	1.78282e-12	3.4513e-11	17.8196
Rap guanine nucleotide exchange factor 2	RAPGEF2	no_significant_change	Q9Y4G8	-0.550455	12.9739	-7.90586	1.8035e-12	3.47934e-11	17.8676
TBC1 domain family member 9B	TBC1D9B	no_significant_change	Q66K14	-0.525716	14.2919	-7.79859	1.86258e-12	3.58101e-11	17.7706
DnaJ heat shock protein family (Hsp40) member C1	DNAJC1	down_regulated	Q96KC8	-0.667231	12.975	-7.81967	1.91581e-12	3.65828e-11	17.7459
programmed cell death 6 interacting protein	PDCD6IP	no_significant_change	Q8WUM4	0.252113	16.6191	7.79365	1.91278e-12	3.65828e-11	17.7373
EGF containing fibulin extracellular matrix protein 1	EFEMP1	up_regulated	Q12805	1.65813	15.7565	7.79921	2.06137e-12	3.92289e-11	17.6749
proteasome 20S subunit alpha 7	PSMA7	no_significant_change	O14818	-0.391243	17.5619	-7.77068	2.16415e-12	4.10458e-11	17.6126
dystroglycan 1	DAG1	up_regulated	Q14118	0.917084	14.1477	7.75728	2.40594e-12	4.54779e-11	17.5213
proteasome 20S subunit alpha 4	PSMA4	no_significant_change	P25789	-0.372455	18.387	-7.74407	2.49661e-12	4.70335e-11	17.4901
retinoic acid induced 14	RAI14	no_significant_change	Q9P0K7	0.538096	14.2886	7.74066	2.54279e-12	4.77433e-11	17.4586
drebrin 1	DBN1	up_regulated	Q16643	0.797867	14.7104	7.73712	2.59149e-12	4.84954e-11	17.4294
tensin 1	TNS1	no_significant_change	Q9HBL0	0.528718	17.4635	7.73356	2.64148e-12	4.92668e-11	17.4262
phosphomevalonate kinase	PMVK	down_regulated	Q15126	-0.646068	16.4181	-7.72696	2.73673e-12	5.08741e-11	17.3794
NADH:ubiquinone oxidoreductase core subunit S1	NDUFS1	up_regulated	P28331	0.915603	16.8327	7.72016	2.83837e-12	5.25895e-11	17.3515
chromosome X open reading frame 38	CXorf38	down_regulated	Q8TB03	-0.660217	13.433	-7.78604	2.86456e-12	5.29002e-11	17.4005
NADH:ubiquinone oxidoreductase core subunit V1	NDUFV1	up_regulated	P49821	0.964527	16.6293	7.70994	2.99822e-12	5.51869e-11	17.2895
ribonuclease A family member 2	RNASE2	up_regulated	P10153	1.74861	14.7847	7.76257	3.36621e-12	6.17292e-11	17.2265
allograft inflammatory factor 1 like	AIF1L	up_regulated	Q9BQI0	1.13625	14.6054	7.76203	3.37564e-12	6.17292e-11	17.2173
zyxin	ZYX	up_regulated	Q15942	0.790257	16.9992	7.68709	3.38862e-12	6.17653e-11	17.1788
profilin 2	PFN2	up_regulated	P35080	0.718972	17.2245	7.66134	3.88914e-12	7.0659e-11	17.0374
AUP1 lipid droplet regulating VLDL assembly factor	AUP1	down_regulated	Q9Y679	-0.655829	14.1476	-7.65841	3.95053e-12	7.15428e-11	17.031
F-box protein 17	FBXO17	down_regulated	Q96EF6	-0.999862	13.4948	-7.76178	4.13051e-12	7.45616e-11	17.0575
rhophilin Rho GTPase binding protein 2	RHPN2	down_regulated	Q8IUC4	-0.910081	12.5341	-7.72583	4.23675e-12	7.62343e-11	16.996
DEAD-box helicase 54	DDX54	no_significant_change	Q8TDD1	-0.463979	13.9121	-7.64943	4.28169e-12	7.67969e-11	16.9456
stonin 1	STON1	up_regulated	Q9Y6Q2	0.716126	12.7177	7.78969	4.44453e-12	7.92114e-11	16.9941
STON1-GTF2A1L readthrough	STON1-GTF2A1L	up_regulated	Q9Y6Q2	0.716126	12.7177	7.78969	4.44453e-12	7.92114e-11	16.9941
SH3 domain binding glutamate rich protein like	SH3BGRL	no_significant_change	O75368	0.573431	17.6106	7.63645	4.44253e-12	7.92114e-11	16.9081
FRY microtubule binding protein	FRY	up_regulated	Q5TBA9	0.691823	11.6979	7.70862	4.45901e-12	7.92179e-11	16.9752
phosphoribosyl pyrophosphate synthetase 2	PRPS2	down_regulated	P11908	-0.64548	16.8415	-7.63168	4.55729e-12	8.07087e-11	16.8947
NADH:ubiquinone oxidoreductase subunit A10	NDUFA10	up_regulated	O95299	0.976618	15.691	7.63385	4.65244e-12	8.21345e-11	16.8641
proteasome 26S subunit, non-ATPase 3	PSMD3	no_significant_change	O43242	-0.29749	16.0058	-7.60696	5.19999e-12	9.15133e-11	16.7651
protein kinase cAMP-dependent type II regulatory subunit alpha	PRKAR2A	no_significant_change	P13861	0.343282	16.8656	7.59472	5.55071e-12	9.73803e-11	16.6809
LIM and SH3 protein 1	LASP1	up_regulated	Q14847	0.605976	19.0708	7.59015	5.68777e-12	9.9474e-11	16.6711
pyruvate dehydrogenase E1 subunit alpha 1	PDHA1	up_regulated	P08559	0.779188	17.9034	7.55955	6.69483e-12	1.16723e-10	16.5078
starch binding domain 1	STBD1	down_regulated	O95210	-1.02654	13.992	-7.5693	6.99329e-12	1.21549e-10	16.4846
mitochondrial calcium uniporter	MCU	no_significant_change	Q8NE86	0.415354	15.2914	7.54902	7.08039e-12	1.22683e-10	16.4642
EH domain containing 3	EHD3	up_regulated	Q9NZN3	0.995092	14.8424	7.5274	7.94317e-12	1.37209e-10	16.3291
NA	NA	no_significant_change	Q9BYB0	-0.568743	13.1933	-7.5188	8.31464e-12	1.43185e-10	16.2964
protein tyrosine phosphatase non-receptor type 23	PTPN23	no_significant_change	Q9H3S7	0.319047	14.6625	7.50813	8.79939e-12	1.5107e-10	16.2489
ribosomal protein L7 like 1	RPL7L1	down_regulated	Q6DKI1	-0.74376	12.6147	-7.53557	8.91652e-12	1.52614e-10	16.2472
inositol 1,4,5-triphosphate receptor associated 1	IRAG1	up_regulated	Q9Y6F6	1.1685	13.3753	7.50946	9.2941e-12	1.58593e-10	16.1881
proteasome 20S subunit alpha 5	PSMA5	no_significant_change	P28066	-0.417225	17.5742	-7.4895	9.71404e-12	1.65256e-10	16.1353
biogenesis of ribosomes BRX1	BRIX1	down_regulated	Q8TDN6	-0.817719	13.1269	-7.50826	1.13649e-11	1.92757e-10	16.0251
proteasome 26S subunit, non-ATPase 1	PSMD1	no_significant_change	Q99460	-0.299284	15.5762	-7.45815	1.14702e-11	1.93958e-10	15.9794
cell migration inducing hyaluronidase 2	CEMIP2	down_regulated	Q9UHN6	-0.666094	12.0175	-7.57652	1.15354e-11	1.94473e-10	16.0662
solute carrier family 44 member 2	SLC44A2	up_regulated	Q8IWA5	0.719621	15.7479	7.44608	1.22275e-11	2.0517e-10	15.9147
proteasome 20S subunit beta 9	PSMB9	down_regulated	P28065	-0.74838	16.8052	-7.44584	1.2243e-11	2.0517e-10	15.9063
nicotinamide N-methyltransferase	NNMT	down_regulated	P40261	-1.46381	17.778	-7.45653	1.22897e-11	2.0534e-10	15.9294
EPS8 like 2	EPS8L2	down_regulated	Q9H6S3	-0.746097	16.2469	-7.44261	1.24546e-11	2.07478e-10	15.893
NADH:ubiquinone oxidoreductase core subunit S3	NDUFS3	up_regulated	O75489	0.860275	16.3729	7.43888	1.27024e-11	2.1098e-10	15.8726
zinc finger E-box binding homeobox 2	ZEB2	up_regulated	O60315	0.884195	11.918	7.49231	1.27721e-11	2.11512e-10	15.9186
SET domain and mariner transposase fusion gene	SETMAR	up_regulated	Q53H47	0.773327	12.6837	7.4797	1.31855e-11	2.17715e-10	15.8688
NADH dehydrogenase subunit 2	ND2	up_regulated	P03891	1.06178	14.6538	7.53615	1.41545e-11	2.32349e-10	15.8641
eukaryotic translation initiation factor 3 subunit J	EIF3J	no_significant_change	O75822	-0.325881	15.3522	-7.41874	1.41307e-11	2.32349e-10	15.7818
acyl-CoA synthetase family member 2	ACSF2	up_regulated	Q96CM8	1.78773	15.2913	7.41466	1.44386e-11	2.36321e-10	15.7523
minichromosome maintenance complex component 3	MCM3	down_regulated	P25205	-0.719003	13.4886	-7.42644	1.48452e-11	2.4227e-10	15.7492
BCL2 associated X, apoptosis regulator	BAX	down_regulated	Q07812	-0.59935	15.8984	-7.40484	1.52082e-11	2.47475e-10	15.7034
MYB binding protein 1a	MYBBP1A	no_significant_change	Q9BQG0	-0.438652	14.687	-7.39502	1.60173e-11	2.59887e-10	15.651
ribosomal RNA processing 12 homolog	RRP12	down_regulated	Q5JTH9	-0.613072	13.4035	-7.39211	1.67477e-11	2.70956e-10	15.6119
high mobility group AT-hook 1	HMGA1	up_regulated	P17096	0.644938	16.6862	7.3849	1.68966e-11	2.7258e-10	15.6034
FRY like transcription coactivator	FRYL	no_significant_change	O94915	-0.47825	13.0729	-7.386	1.72959e-11	2.78222e-10	15.5859
neutral cholesterol ester hydrolase 1	NCEH1	down_regulated	Q6PIU2	-0.755522	14.9631	-7.36519	1.87484e-11	3.00724e-10	15.499
AE binding protein 1	AEBP1	up_regulated	Q8IUX7	1.46766	16.1102	7.35778	1.94952e-11	3.11812e-10	15.4461
ETHE1 persulfide dioxygenase	ETHE1	up_regulated	O95571	0.613358	15.1945	7.34938	2.03774e-11	3.24997e-10	15.4125
unc-119 lipid binding chaperone B	UNC119B	no_significant_change	A6NIH7	-0.562081	14.0324	-7.34582	2.07629e-11	3.30207e-10	15.3874
S100 calcium binding protein A6	S100A6	up_regulated	P06703	0.604546	20.5707	7.33305	2.22072e-11	3.52179e-10	15.3205
acyl-CoA thioesterase 9	ACOT9	no_significant_change	Q9Y305	0.509231	18.5539	7.31886	2.39287e-11	3.78411e-10	15.261
NADH:ubiquinone oxidoreductase subunit B11	NDUFB11	up_regulated	Q9NX14	0.960861	16.33	7.31804	2.40328e-11	3.7899e-10	15.253
flavin containing dimethylaniline monoxygenase 4	FMO4	up_regulated	P31512	1.25759	13.8325	7.37582	2.57656e-11	4.04045e-10	15.2263
annexin A6	ANXA6	no_significant_change	P08133	0.493653	18.9603	7.30511	2.57232e-11	4.04045e-10	15.1851
O-GlcNAcase	OGA	no_significant_change	O60502	-0.57138	14.2296	-7.2959	2.7767e-11	4.34217e-10	15.1086
coiled-coil domain containing 102A	CCDC102A	up_regulated	Q96A19	0.682801	12.2173	7.38787	2.88585e-11	4.50032e-10	15.1623
leucine rich repeat kinase 2	LRRK2	down_regulated	Q5S007	-0.785144	12.7531	-7.32046	2.91626e-11	4.53514e-10	15.101
transmembrane protein 30A	TMEM30A	no_significant_change	Q9NV96	-0.556698	14.9157	-7.26844	3.20638e-11	4.97254e-10	14.9868
lectin, mannose binding 2	LMAN2	no_significant_change	Q12907	-0.465499	16.8504	-7.25804	3.29355e-11	5.09366e-10	14.943
NADH:ubiquinone oxidoreductase subunit B10	NDUFB10	up_regulated	O96000	0.700897	16.6066	7.25401	3.36386e-11	5.18811e-10	14.9274
G protein subunit alpha i1	GNAI1	up_regulated	P63096	0.807073	15.0767	7.26218	3.40711e-11	5.24042e-10	14.9189
diaphanous related formin 1	DIAPH1	down_regulated	O60610	-0.653093	14.5178	-7.24858	3.46096e-11	5.3087e-10	14.8865
NOP16 nucleolar protein	NOP16	down_regulated	Q9Y3C1	-0.695979	13.3534	-7.31868	3.56683e-11	5.45617e-10	14.9127
SH3 domain containing GRB2 like, endophilin B1	SH3GLB1	no_significant_change	Q9Y371	-0.288333	15.7427	-7.24157	3.59042e-11	5.47735e-10	14.8704
tripartite motif containing 25	TRIM25	no_significant_change	Q14258	-0.320769	15.7049	-7.22184	3.98125e-11	6.05711e-10	14.7575
inositol polyphosphate-4-phosphatase type II B	INPP4B	up_regulated	O15327	0.836608	12.3053	7.23536	4.03041e-11	6.11533e-10	14.7531
nudix hydrolase 5	NUDT5	down_regulated	Q9UKK9	-0.630631	15.423	-7.21841	4.05342e-11	6.13366e-10	14.7287
NADH:ubiquinone oxidoreductase core subunit S7	NDUFS7	up_regulated	O75251	0.907334	16.1939	7.2177	4.18033e-11	6.29178e-10	14.7199
pyruvate dehydrogenase E1 subunit beta	PDHB	up_regulated	P11177	0.928097	16.3198	7.21301	4.16943e-11	6.29178e-10	14.7104
translin	TSN	no_significant_change	Q15631	-0.332712	16.7802	-7.20547	4.33726e-11	6.51053e-10	14.6717
F-box and leucine rich repeat protein 8	FBXL8	down_regulated	Q96CD0	-0.631601	13.9827	-7.19854	4.74738e-11	7.10714e-10	14.5973
nicotinamide phosphoribosyltransferase	NAMPT	down_regulated	P43490	-0.604569	15.3705	-7.18061	4.93879e-11	7.37404e-10	14.556
GIT ArfGAP 2	GIT2	no_significant_change	Q14161	-0.432719	14.3407	-7.17071	5.20081e-11	7.74466e-10	14.4921
proteasome 20S subunit beta 8	PSMB8	down_regulated	P28062	-0.696445	16.6186	-7.16344	5.40176e-11	8.02261e-10	14.4602
thrombospondin 3	THBS3	up_regulated	P49746	1.36502	12.8782	7.26594	5.5216e-11	8.17895e-10	14.5208
NADH:ubiquinone oxidoreductase subunit B9	NDUFB9	up_regulated	Q9Y6M9	0.974559	14.364	7.19048	5.53805e-11	8.18174e-10	14.457
CTP synthase 2	CTPS2	no_significant_change	Q9NRF8	-0.427794	13.7979	-7.15508	5.64274e-11	8.31453e-10	14.4226
amylo-alpha-1, 6-glucosidase, 4-alpha-glucanotransferase	AGL	down_regulated	P35573	-0.707937	16.3518	-7.15311	5.7008e-11	8.37808e-10	14.3995
nucleolar protein interacting with the FHA domain of MKI67	NIFK	no_significant_change	Q9BYG3	-0.551441	12.5473	-7.17313	5.72385e-11	8.39e-10	14.4012
RNA binding motif protein 34	RBM34	no_significant_change	P42696	-0.556033	13.5161	-7.15578	5.77252e-11	8.43931e-10	14.3908
microtubule associated protein 1B	MAP1B	up_regulated	P46821	0.952582	14.8792	7.14872	5.83292e-11	8.50546e-10	14.372
histidine triad nucleotide binding protein 1	HINT1	down_regulated	P49773	-0.732597	18.0478	-7.14871	5.9886e-11	8.70984e-10	14.3618
biliverdin reductase A	BLVRA	no_significant_change	P53004	-0.470925	17.2776	-7.13531	6.25515e-11	9.074e-10	14.3056
heat shock protein 90 beta family member 1	HSP90B1	no_significant_change	P14625	-0.328423	19.8356	-7.12706	6.52973e-11	9.43619e-10	14.2824
chromosome segregation 1 like	CSE1L	no_significant_change	P55060	-0.320825	15.8539	-7.1268	6.53844e-11	9.43619e-10	14.2746
calcium/calmodulin dependent protein kinase II gamma	CAMK2G	up_regulated	Q13555	0.855451	13.1351	7.16322	6.55734e-11	9.43921e-10	14.2899
phosphoglucomutase 3	PGM3	down_regulated	O95394	-0.622522	15.3689	-7.12073	6.74841e-11	9.68941e-10	14.2406
dynamin 2	DNM2	no_significant_change	P50570	-0.276893	16.5824	-7.11939	6.79549e-11	9.73211e-10	14.24
carboxylesterase 1	CES1	up_regulated	P23141	1.50845	13.617	7.1521	7.14578e-11	1.02077e-09	14.205
milk fat globule EGF and factor V/VIII domain containing	MFGE8	up_regulated	Q08431	1.5859	15.3594	7.10242	7.6166e-11	1.08527e-09	14.1128
t-complex 1	TCP1	no_significant_change	P17987	-0.409086	17.8688	-7.09615	7.66845e-11	1.08989e-09	14.1133
protein kinase AMP-activated non-catalytic subunit gamma 1	PRKAG1	no_significant_change	P54619	-0.403791	15.9294	-7.09369	7.76718e-11	1.10113e-09	14.1095
TBC1 domain family member 15	TBC1D15	no_significant_change	Q8TC07	-0.356472	14.1698	-7.07993	8.34275e-11	1.17975e-09	14.0469
microtubule associated monooxygenase, calponin and LIM domain containing 3	MICAL3	no_significant_change	Q7RTP6	-0.519951	13.3104	-7.07659	8.70773e-11	1.22827e-09	13.9933
tensin 2	TNS2	up_regulated	Q63HR2	0.780987	14.0302	7.0518	9.65377e-11	1.3583e-09	13.8816
dystrobrevin binding protein 1	DTNBP1	no_significant_change	Q96EV8	-0.502428	13.2126	-7.07838	1.04129e-10	1.45985e-09	13.8529
cytoskeleton associated protein 4	CKAP4	no_significant_change	Q07065	0.487892	16.751	7.03692	1.04275e-10	1.45985e-09	13.8271
Fas associated factor family member 2	FAF2	no_significant_change	Q96CS3	-0.574305	14.4252	-7.03607	1.04737e-10	1.46268e-09	13.8044
opioid growth factor receptor	OGFR	no_significant_change	Q9NZT2	-0.494736	14.6196	-7.00545	1.22721e-10	1.70956e-09	13.6449
ANTXR cell adhesion molecule 1	ANTXR1	up_regulated	Q9H6X2	1.08026	12.8339	7.09577	1.2497e-10	1.73658e-09	13.717
dysferlin	DYSF	down_regulated	O75923	-0.700855	15.1852	-6.99571	1.29056e-10	1.78894e-09	13.601
pyridoxal phosphatase	PDXP	down_regulated	Q96GD0	-0.696119	14.7437	-6.99379	1.30343e-10	1.80233e-09	13.5888
protein kinase C and casein kinase substrate in neurons 3	PACSIN3	up_regulated	Q9UKS6	0.84796	13.2371	7.03688	1.32252e-10	1.82423e-09	13.6033
eukaryotic translation initiation factor 4A1	EIF4A1	no_significant_change	P60842	-0.290445	18.6091	-6.97995	1.39998e-10	1.92635e-09	13.534
N-alpha-acetyltransferase 25, NatB auxiliary subunit	NAA25	no_significant_change	Q14CX7	-0.502312	13.3269	-7.0242	1.41039e-10	1.93592e-09	13.5535
chaperonin containing TCP1 subunit 7	CCT7	no_significant_change	Q99832	-0.405646	17.0452	-6.97075	1.46808e-10	2.01019e-09	13.4755
biogenesis of lysosomal organelles complex 1 subunit 5	BLOC1S5	no_significant_change	Q8TDH9	-0.575729	13.9868	-6.99789	1.48631e-10	2.0302e-09	13.4952
microfibril associated protein 4	MFAP4	up_regulated	P55083	2.63913	15.8429	7.01839	1.49362e-10	2.03524e-09	13.4865
RAP1A, member of RAS oncogene family	RAP1A	no_significant_change	P62834	0.370426	19.0797	6.99611	1.54021e-10	2.09365e-09	13.4555
nucleosome assembly protein 1 like 4	NAP1L4	no_significant_change	Q99733	-0.277247	16.7104	-6.9565	1.58007e-10	2.14263e-09	13.402
calponin 3	CNN3	up_regulated	Q15417	0.896968	17.855	6.94519	1.67489e-10	2.26574e-09	13.3469
WD repeat domain 77	WDR77	no_significant_change	Q9BQA1	-0.462772	14.7582	-6.93726	1.7447e-10	2.35451e-09	13.314
NADH:ubiquinone oxidoreductase subunit A9	NDUFA9	up_regulated	Q16795	0.876497	16.0497	6.93089	1.80286e-10	2.42716e-09	13.2734
DNA topoisomerase II beta	TOP2B	no_significant_change	Q02880	0.460364	13.9066	6.9289	1.8654e-10	2.50534e-09	13.2568
RAS protein activator like 1	RASAL1	down_regulated	O95294	-1.07646	13.7812	-6.93171	1.88363e-10	2.52379e-09	13.2341
A-Raf proto-oncogene, serine/threonine kinase	ARAF	no_significant_change	P10398	-0.307873	14.5225	-6.92506	1.99712e-10	2.66949e-09	13.1958
galactosidase beta 1	GLB1	up_regulated	P16278	0.915666	15.9223	6.91154	2.03921e-10	2.71927e-09	13.1489
proteasome 26S subunit, ATPase 2	PSMC2	no_significant_change	P35998	-0.314525	16.5558	-6.89792	2.13596e-10	2.84153e-09	13.1028
polypeptide N-acetylgalactosaminyltransferase 14	GALNT14	down_regulated	Q96FL9	-0.862242	13.142	-6.97358	2.22534e-10	2.95344e-09	13.1444
fibrillin 1	FBN1	up_regulated	P35555	1.50198	18.6479	6.888	2.24763e-10	2.97599e-09	13.0462
programmed cell death 5	PDCD5	no_significant_change	O14737	-0.427586	15.03	-6.87803	2.36554e-10	3.12474e-09	13.0183
protein disulfide isomerase family A member 5	PDIA5	down_regulated	Q14554	-0.633926	14.7375	-6.8723	2.49343e-10	3.28594e-09	12.9739
ring finger protein 213	RNF213	no_significant_change	Q63HN8	-0.570366	16.3195	-6.85291	2.69075e-10	3.53767e-09	12.8952
chaperonin containing TCP1 subunit 2	CCT2	no_significant_change	P78371	-0.431245	17.5648	-6.84654	2.77992e-10	3.64637e-09	12.843
tropomodulin 1	TMOD1	up_regulated	P28289	1.01308	14.486	6.82867	3.04622e-10	3.98636e-09	12.7558
phosphoglycerate kinase 2	PGK2	down_regulated	P07205	-1.06047	15.8164	-6.83226	3.05974e-10	3.99473e-09	12.7539
interferon regulatory factor 2 binding protein like	IRF2BPL	up_regulated	Q9H1B7	0.806717	12.849	6.84424	3.08859e-10	4.02305e-09	12.7806
DENN domain containing 3	DENND3	down_regulated	A2RUS2	-0.665646	12.165	-6.85824	3.17668e-10	4.12821e-09	12.7601
notchless homolog 1	NLE1	no_significant_change	Q9NVX2	-0.578738	15.0635	-6.84739	3.19127e-10	4.13759e-09	12.7271
phosphoribosyl pyrophosphate amidotransferase	PPAT	down_regulated	Q06203	-0.867513	13.9828	-6.82007	3.25615e-10	4.21198e-09	12.6989
coronin 1B	CORO1B	no_significant_change	Q9BR76	0.30246	17.1451	6.80631	3.41495e-10	4.40725e-09	12.6615
NADH:ubiquinone oxidoreductase core subunit S2	NDUFS2	up_regulated	O75306	0.805512	16.0353	6.81471	3.42389e-10	4.40865e-09	12.6518
serpin family B member 1	SERPINB1	no_significant_change	P30740	-0.41261	16.9681	-6.80534	3.43189e-10	4.40884e-09	12.6496
secreted phosphoprotein 2	SPP2	up_regulated	Q13103	1.39021	13.4036	6.87602	3.50702e-10	4.47464e-09	12.6806
mevalonate diphosphate decarboxylase	MVD	no_significant_change	P53602	-0.529312	15.6569	-6.80568	3.50406e-10	4.47464e-09	12.63
tubulin folding cofactor A	TBCA	no_significant_change	O75347	-0.527007	16.8504	-6.80156	3.49892e-10	4.47464e-09	12.6187
protein phosphatase methylesterase 1	PPME1	no_significant_change	Q9Y570	-0.438112	14.9074	-6.80476	3.52042e-10	4.48155e-09	12.6265
intraflagellar transport 25	IFT25	down_regulated	Q9Y547	-0.607138	12.5203	-6.87347	3.55159e-10	4.511e-09	12.6726
ubiquinol-cytochrome c reductase, Rieske iron-sulfur polypeptide 1	UQCRFS1	up_regulated	P47985	0.790417	16.9996	6.81589	3.56625e-10	4.51939e-09	12.613
lectin, mannose binding 1	LMAN1	no_significant_change	P49257	-0.364378	17.044	-6.78168	3.87241e-10	4.89633e-09	12.5409
pterin-4 alpha-carbinolamine dehydratase 2	PCBD2	down_regulated	Q9H0N5	-0.652284	14.5934	-6.82331	3.8834e-10	4.8992e-09	12.5619
NADH:ubiquinone oxidoreductase subunit B3	NDUFB3	up_regulated	O43676	0.752806	15.5839	6.77522	4.09186e-10	5.1506e-09	12.4803
NADH:ubiquinone oxidoreductase subunit B4	NDUFB4	up_regulated	O95168	0.912459	17.0558	6.76917	4.12743e-10	5.18376e-09	12.454
enolase 3	ENO3	down_regulated	P13929	-1.1756	14.2259	-6.80158	4.22326e-10	5.29227e-09	12.4853
calcineurin like EF-hand protein 1	CHP1	up_regulated	Q99653	0.93193	13.8583	6.79375	4.50324e-10	5.63055e-09	12.4055
SEC14 like lipid binding 2	SEC14L2	down_regulated	O76054	-0.703962	13.38	-6.81	4.60524e-10	5.73323e-09	12.4093
cadherin 6	CDH6	down_regulated	P55285	-0.923514	14.9753	-6.74763	4.60578e-10	5.73323e-09	12.3527
synaptopodin	SYNPO	up_regulated	Q8N3V7	0.735341	15.511	6.74528	4.66121e-10	5.78939e-09	12.3365
small integral membrane protein 24	SMIM24	up_regulated	O75264	1.89006	15.0909	6.85684	4.89059e-10	6.06087e-09	12.3806
MET proto-oncogene, receptor tyrosine kinase	MET	down_regulated	P08581	-0.849998	14.2802	-6.77629	5.1681e-10	6.39069e-09	12.2945
tetratricopeptide repeat domain 7B	TTC7B	no_significant_change	Q86TV6	0.492795	13.0825	6.75262	5.26923e-10	6.48535e-09	12.2453
transporter 2, ATP binding cassette subfamily B member	TAP2	down_regulated	Q03519	-0.815749	15.7975	-6.72506	5.27931e-10	6.48535e-09	12.2322
prenylcysteine oxidase 1	PCYOX1	no_significant_change	Q9UHG3	0.471843	18.1736	6.7209	5.27646e-10	6.48535e-09	12.2303
filamin B	FLNB	no_significant_change	O75369	0.358056	17.4668	6.71758	5.36598e-10	6.57743e-09	12.2076
fucose kinase	FCSK	down_regulated	Q8N0W3	-0.776837	14.7253	-6.72038	5.40587e-10	6.61189e-09	12.1977
integrin subunit alpha 7	ITGA7	up_regulated	Q13683	1.11267	13.6259	6.71504	5.55426e-10	6.77862e-09	12.1708
plasminogen activator, tissue type	PLAT	up_regulated	P00750	1.05554	12.9612	6.74871	5.64009e-10	6.86132e-09	12.1983
transmembrane protein 43	TMEM43	up_regulated	Q9BTV4	0.599204	16.5489	6.70755	5.64648e-10	6.86132e-09	12.1643
lamin B2	LMNB2	no_significant_change	Q03252	0.402558	18.3869	6.69377	6.05509e-10	7.34196e-09	12.0792
malectin	MLEC	no_significant_change	Q14165	-0.578982	16.5036	-6.68354	6.37734e-10	7.71604e-09	12.0347
glucosamine (UDP-N-acetyl)-2-epimerase/N-acetylmannosamine kinase	GNE	down_regulated	Q9Y223	-0.803128	13.4925	-6.68564	6.58606e-10	7.95142e-09	12.0157
3-oxoacid CoA-transferase 1	OXCT1	up_regulated	P55809	0.962587	14.8548	6.6761	6.62248e-10	7.97824e-09	12.0303
chaperonin containing TCP1 subunit 4	CCT4	no_significant_change	P50991	-0.376761	17.9615	-6.6682	6.89286e-10	8.28619e-09	11.9499
phospholipase C beta 1	PLCB1	down_regulated	Q9NQ66	-0.695571	13.2562	-6.6715	6.92329e-10	8.30499e-09	11.9676
molybdenum cofactor synthesis 3	MOCS3	no_significant_change	O95396	-0.554659	13.2771	-6.67072	7.25665e-10	8.66784e-09	11.9258
cytosolic iron-sulfur assembly component 2A	CIAO2A	down_regulated	Q9H5X1	-0.693969	13.5885	-6.67536	7.2467e-10	8.66784e-09	11.9246
hook microtubule tethering protein 1	HOOK1	down_regulated	Q9UJC3	-0.638185	13.7633	-6.67035	7.59866e-10	9.05709e-09	11.876
cadherin 16	CDH16	up_regulated	O75309	1.34577	15.1658	6.65857	8.43281e-10	1.003e-08	11.7834
WW domain binding protein 2	WBP2	no_significant_change	Q969T9	-0.490964	16.3551	-6.62835	8.7898e-10	1.04325e-08	11.7383
destrin, actin depolymerizing factor	DSTN	up_regulated	P60981	0.705332	17.8353	6.61473	9.03091e-10	1.06961e-08	11.7011
dedicator of cytokinesis 4	DOCK4	no_significant_change	Q8N1I0	-0.570457	12.3341	-6.63793	9.13812e-10	1.08003e-08	11.7182
RNA 3'-terminal phosphate cyclase	RTCA	no_significant_change	O00442	-0.522975	14.6802	-6.61807	9.25565e-10	1.09162e-08	11.692
microtubule associated protein 1A	MAP1A	up_regulated	P78559	0.759089	13.4697	6.61977	9.57623e-10	1.12706e-08	11.6563
G protein subunit alpha 13	GNA13	no_significant_change	Q14344	0.339702	16.755	6.59554	1.01524e-09	1.19238e-08	11.5848
ribosome biogenesis regulator 1 homolog	RRS1	no_significant_change	Q15050	-0.477615	14.0492	-6.63163	1.03344e-09	1.21039e-08	11.6119
abl interactor 1	ABI1	no_significant_change	Q8IZP0	0.308863	14.6547	6.58769	1.03489e-09	1.21039e-08	11.5862
annexin A3	ANXA3	up_regulated	P12429	1.004	16.5583	6.5864	1.06297e-09	1.24065e-08	11.5314
NADH:ubiquinone oxidoreductase subunit A12	NDUFA12	up_regulated	Q9UI09	0.890206	15.2466	6.58247	1.08419e-09	1.26279e-08	11.5221
Yes1 associated transcriptional regulator	YAP1	up_regulated	P46937	0.659209	14.1	6.57821	1.13053e-09	1.31404e-08	11.4866
protein phosphatase 3 catalytic subunit beta	PPP3CB	no_significant_change	P16298	0.569017	13.584	6.62551	1.17305e-09	1.36064e-08	11.5113
MRT4 homolog, ribosome maturation factor	MRTO4	no_significant_change	Q9UKD2	-0.552119	13.672	-6.54739	1.26732e-09	1.46696e-08	11.3712
collagen type XVIII alpha 1 chain	COL18A1	up_regulated	P39060	0.689719	19.2637	6.53725	1.33346e-09	1.54033e-08	11.312
LIM domain 7	LMO7	no_significant_change	Q8WWI1	0.454107	14.7304	6.5348	1.34998e-09	1.55622e-08	11.2954
proteasome 20S subunit beta 3	PSMB3	no_significant_change	P49720	-0.395	16.7977	-6.52463	1.42061e-09	1.63428e-08	11.2511
poly(ADP-ribose) polymerase family member 4	PARP4	down_regulated	Q9UKK3	-0.761623	14.7199	-6.52154	1.44273e-09	1.65634e-08	11.2374
SGT1 homolog, MIS12 kinetochore complex assembly cochaperone	SUGT1	no_significant_change	Q9Y2Z0	-0.318359	15.0273	-6.51973	1.45588e-09	1.66802e-08	11.2272
actin binding LIM protein family member 2	ABLIM2	up_regulated	Q6H8Q1	0.858925	12.8516	6.59364	1.51594e-09	1.7333e-08	11.2469
perilipin 2	PLIN2	down_regulated	Q99541	-1.90397	15.6496	-6.5214	1.59691e-09	1.82217e-08	11.1688
branched chain keto acid dehydrogenase kinase	BCKDK	down_regulated	O14874	-0.832531	15.5869	-6.49915	1.61388e-09	1.8378e-08	11.1309
glutathione S-transferase omega 1	GSTO1	no_significant_change	P78417	-0.479377	18.2852	-6.49722	1.62956e-09	1.85189e-08	11.1253
cytochrome c oxidase subunit II	COX2	up_regulated	P00403	0.73195	19.0789	6.49179	1.67446e-09	1.89907e-08	11.0906
inositol monophosphatase 2	IMPA2	down_regulated	O14732	-1.02109	17.1438	-6.49133	1.67826e-09	1.89955e-08	11.0851
NOP58 ribonucleoprotein	NOP58	no_significant_change	Q9Y2X3	-0.342088	15.7022	-6.48764	1.70951e-09	1.93103e-08	11.0821
phosphodiesterase 5A	PDE5A	up_regulated	O76074	0.80472	13.6622	6.54426	1.74432e-09	1.96638e-08	11.1057
CDGSH iron sulfur domain 2	CISD2	no_significant_change	Q8N5K1	-0.482241	16.3002	-6.47966	1.77906e-09	2.00154e-08	11.0403
ankyrin repeat domain 13A	ANKRD13A	no_significant_change	Q8IZ07	-0.464738	13.5487	-6.48496	1.80118e-09	2.02237e-08	11.0351
syndecan 2	SDC2	up_regulated	P34741	0.978635	12.7318	6.50706	1.8267e-09	2.04692e-08	11.0379
MICAL like 2	MICALL2	up_regulated	Q8IY33	0.78418	14.8912	6.47772	1.83125e-09	2.04793e-08	11
nucleolar protein 3	NOL3	down_regulated	O60936	-1.19173	14.3819	-6.56438	1.83902e-09	2.05254e-08	11.1222
reticulocalbin 3	RCN3	up_regulated	Q96D15	0.908322	13.6709	6.48292	1.85591e-09	2.06727e-08	11.0113
acyl-CoA synthetase medium chain family member 3	ACSM3	up_regulated	Q53FZ2	1.37625	13.9393	6.51174	1.90711e-09	2.1201e-08	11.0027
WD repeat domain 11	WDR11	no_significant_change	Q9BZH6	-0.438164	14.2243	-6.46201	1.98042e-09	2.19725e-08	10.9494
NADH:ubiquinone oxidoreductase subunit A13	NDUFA13	up_regulated	Q9P0J0	0.829265	16.6664	6.46338	2.0053e-09	2.22047e-08	10.915
signal regulatory protein alpha	SIRPA	down_regulated	P78324	-0.602673	13.8658	-6.46023	2.03699e-09	2.25111e-08	10.9227
RAN binding protein 1	RANBP1	no_significant_change	P43487	-0.413835	16.5821	-6.44848	2.07864e-09	2.29263e-08	10.8915
importin 4	IPO4	down_regulated	Q8TEX9	-0.602358	14.452	-6.44326	2.17412e-09	2.39323e-08	10.8357
UFM1 specific peptidase 2	UFSP2	no_significant_change	Q9NUQ7	-0.345224	13.6035	-6.45032	2.18185e-09	2.39704e-08	10.8592
reversion inducing cysteine rich protein with kazal motifs	RECK	up_regulated	O95980	0.791007	12.5954	6.52812	2.18859e-09	2.39976e-08	10.9269
RAB32, member RAS oncogene family	RAB32	no_significant_change	Q13637	-0.38958	15.4326	-6.43771	2.23489e-09	2.44574e-08	10.8264
cytoplasmic linker associated protein 2	CLASP2	no_significant_change	O75122	0.336333	13.7562	6.43176	2.25915e-09	2.46749e-08	10.7999
dystrobrevin alpha	DTNA	up_regulated	Q9Y4J8	1.07478	11.8915	6.50667	2.30633e-09	2.51412e-08	10.8416
erythrocyte membrane protein band 4.1 like 4A	EPB41L4A	no_significant_change	Q9HCS5	-0.508958	11.6441	-6.52151	2.31837e-09	2.52235e-08	10.8611
PALM2 and AKAP2 fusion	PALM2AKAP2	no_significant_change	Q9Y2D5	0.381865	14.8326	6.42301	2.35974e-09	2.56069e-08	10.7716
X-prolyl aminopeptidase 1	XPNPEP1	down_regulated	Q9NQW7	-0.5969	15.6772	-6.42276	2.36273e-09	2.56069e-08	10.7524
integrin linked kinase	ILK	up_regulated	Q13418	0.741225	16.6326	6.4222	2.36933e-09	2.56289e-08	10.7549
histidyl-tRNA synthetase 2, mitochondrial	HARS2	no_significant_change	P49590	-0.377427	16.6385	-6.42611	2.41294e-09	2.60504e-08	10.7402
aspartyl aminopeptidase	DNPEP	no_significant_change	Q9ULA0	-0.396085	16.7354	-6.41291	2.48137e-09	2.67378e-08	10.7035
protein tyrosine phosphatase receptor type S	PTPRS	no_significant_change	Q13332	0.441488	11.9091	6.51302	2.54545e-09	2.73758e-08	10.7816
notch receptor 3	NOTCH3	up_regulated	Q9UM47	0.747554	12.8801	6.44237	2.61889e-09	2.81118e-08	10.7018
RAB5B, member RAS oncogene family	RAB5B	no_significant_change	P61020	0.332034	16.2198	6.39598	2.69905e-09	2.89169e-08	10.6283
protein arginine methyltransferase 5	PRMT5	no_significant_change	O14744	-0.399778	15.8591	-6.39343	2.73354e-09	2.92307e-08	10.6088
cytochrome P450 family 2 subfamily U member 1	CYP2U1	up_regulated	Q7Z449	0.613836	11.9566	6.49703	2.82098e-09	3.01083e-08	10.6856
uridine monophosphate synthetase	UMPS	down_regulated	P11172	-0.67437	14.7332	-6.39303	2.84233e-09	3.02786e-08	10.5974
methyltransferase like 26	METTL26	down_regulated	Q96S19	-0.890841	14.185	-6.40001	2.85278e-09	3.03324e-08	10.5828
protein phosphatase 1 regulatory subunit 12C	PPP1R12C	no_significant_change	Q9BZL4	0.327815	14.4253	6.37489	2.99692e-09	3.18047e-08	10.5209
NOP2 nucleolar protein	NOP2	no_significant_change	P46087	-0.341156	15.1912	-6.37301	3.02486e-09	3.20407e-08	10.5238
integrin subunit beta 1	ITGB1	no_significant_change	P05556	0.581547	18.3049	6.36918	3.08292e-09	3.25942e-08	10.4945
microtubule associated protein 4	MAP4	no_significant_change	P27816	0.304751	17.5816	6.36809	3.09955e-09	3.27084e-08	10.5027
aminoadipate-semialdehyde synthase	AASS	up_regulated	Q9UDR5	0.858902	14.0546	6.37332	3.19238e-09	3.36248e-08	10.4698
DExD/H-box helicase 60	DDX60	no_significant_change	Q8IY21	-0.471307	13.2103	-6.35376	3.38809e-09	3.56193e-08	10.4157
CCAAT enhancer binding protein zeta	CEBPZ	no_significant_change	Q03701	-0.527742	13.2348	-6.36615	3.43543e-09	3.60496e-08	10.4011
SAC1 like phosphatidylinositide phosphatase	SACM1L	no_significant_change	Q9NTJ5	0.367332	15.7939	6.34375	3.49646e-09	3.65533e-08	10.395
eukaryotic translation initiation factor 2 subunit beta	EIF2S2	no_significant_change	P20042	-0.293548	16.8139	-6.34411	3.49031e-09	3.65533e-08	10.3688
importin 11	IPO11	no_significant_change	Q9UI26	-0.416449	12.0057	-6.34758	3.62371e-09	3.78048e-08	10.346
nestin	NES	up_regulated	P48681	0.588783	16.2945	6.33619	3.62964e-09	3.78048e-08	10.3283
interferon induced protein with tetratricopeptide repeats 3	IFIT3	no_significant_change	O14879	-0.579864	14.292	-6.34104	3.67404e-09	3.81964e-08	10.3288
ATP binding cassette subfamily B member 6 (Langereis blood group)	ABCB6	down_regulated	Q9NP58	-0.83206	14.4657	-6.32965	3.74897e-09	3.89034e-08	10.2983
protein kinase AMP-activated catalytic subunit alpha 2	PRKAA2	down_regulated	P54646	-0.672144	14.3299	-6.32739	3.79111e-09	3.92681e-08	10.2951
thymidine kinase 2	TK2	up_regulated	O00142	0.747208	15.9428	6.33649	3.82686e-09	3.95654e-08	10.3063
ribosomal protein S27 like	RPS27L	no_significant_change	Q71UM5	-0.411275	15.7587	-6.32481	3.83971e-09	3.96252e-08	10.2955
cingulin	CGN	up_regulated	Q9P2M7	0.614112	13.0946	6.36317	3.85109e-09	3.96698e-08	10.3079
biogenesis of lysosomal organelles complex 1 subunit 1	BLOC1S1	no_significant_change	P78537	-0.399541	13.4826	-6.32481	3.90855e-09	4.01879e-08	10.2757
synaptogyrin 2	SYNGR2	no_significant_change	O43760	-0.500111	17.6905	-6.3151	4.02832e-09	4.12682e-08	10.2413
nitric oxide synthase trafficking	NOSTRIN	down_regulated	Q8IVI9	-0.748757	12.8706	-6.31875	4.02697e-09	4.12682e-08	10.2305
prune homolog 2 with BCH domain	PRUNE2	down_regulated	Q8WUY3	-0.951975	13.8334	-6.32087	4.13209e-09	4.22542e-08	10.2219
calcium voltage-gated channel auxiliary subunit alpha2delta 1	CACNA2D1	up_regulated	P54289	0.697964	13.9355	6.3011	4.47163e-09	4.56431e-08	10.1409
MCF.2 cell line derived transforming sequence like	MCF2L	down_regulated	O15068	-0.751669	12.3813	-6.34208	4.63953e-09	4.7271e-08	10.1581
laminin subunit alpha 3	LAMA3	up_regulated	Q16787	0.912451	13.1066	6.33093	4.89491e-09	4.97826e-08	10.1263
ABI family member 3 binding protein	ABI3BP	up_regulated	Q7Z7G0	1.25675	13.3448	6.30624	4.97452e-09	5.05008e-08	10.0641
NADH dehydrogenase subunit 5	ND5	up_regulated	P03915	0.826814	13.424	6.28972	4.99357e-09	5.06027e-08	10.0393
activating signal cointegrator 1 complex subunit 1	ASCC1	no_significant_change	Q8N9N2	-0.528836	13.2332	-6.31208	5.13829e-09	5.19754e-08	10.0739
protein activator of interferon induced protein kinase EIF2AK2	PRKRA	no_significant_change	O75569	0.239768	14.5923	6.25957	5.29514e-09	5.34657e-08	9.99537
glutathione S-transferase mu 3	GSTM3	up_regulated	P21266	0.907953	17.4561	6.26462	5.3478e-09	5.39004e-08	9.95867
ferritin heavy chain 1	FTH1	down_regulated	P02794	-1.25483	17.0591	-6.25405	5.44092e-09	5.47407e-08	9.94302
NADH:ubiquinone oxidoreductase subunit A11	NDUFA11	up_regulated	Q86Y39	0.76945	15.3211	6.23427	6.20384e-09	6.23047e-08	9.814
inverted formin 2	INF2	no_significant_change	Q27J81	-0.569707	15.0472	-6.22611	6.24024e-09	6.25584e-08	9.7974
hydroxyacyl-CoA dehydrogenase	HADH	up_regulated	Q16836	0.840289	17.2245	6.217	6.52516e-09	6.52982e-08	9.76257
OTU deubiquitinase, ubiquitin aldehyde binding 1	OTUB1	no_significant_change	Q96FW1	-0.338985	17.2581	-6.21549	6.57374e-09	6.56672e-08	9.75198
aminopeptidase puromycin sensitive	NPEPPS	no_significant_change	P55786	-0.327063	16.6742	-6.21173	6.6957e-09	6.67667e-08	9.73917
HtrA serine peptidase 1	HTRA1	up_regulated	Q92743	1.37021	13.8714	6.23172	6.86895e-09	6.83728e-08	9.74395
eukaryotic translation initiation factor 5B	EIF5B	no_significant_change	O60841	-0.345776	15.0368	-6.20141	7.04273e-09	6.99786e-08	9.68846
C-type lectin domain containing 11A	CLEC11A	up_regulated	Q9Y240	1.26147	13.7769	6.25809	7.5554e-09	7.49399e-08	9.67994
proteasome 20S subunit alpha 2	PSMA2	no_significant_change	P25787	-0.349304	16.5436	-6.17881	7.86503e-09	7.78735e-08	9.5826
RNA polymerase II associated protein 1	RPAP1	no_significant_change	Q9BWH6	-0.496001	12.6377	-6.22886	7.97718e-09	7.88449e-08	9.62281
OTU deubiquitinase with linear linkage specificity	OTULIN	no_significant_change	Q96BN8	-0.465642	13.46	-6.17592	8.24554e-09	8.1354e-08	9.55122
RAB20, member RAS oncogene family	RAB20	no_significant_change	Q9NX57	-0.554	12.2853	-6.30112	8.74525e-09	8.6133e-08	9.61391
adhesion G protein-coupled receptor E5	ADGRE5	up_regulated	P48960	0.917346	13.841	6.14944	9.2249e-09	9.06981e-08	9.43045
tetratricopeptide repeat domain 1	TTC1	no_significant_change	Q99614	-0.44494	14.1768	-6.15073	9.47575e-09	9.30015e-08	9.41006
NADH:ubiquinone oxidoreductase subunit A3	NDUFA3	up_regulated	O95167	0.850946	13.7907	6.1712	9.54025e-09	9.34711e-08	9.41873
ring finger protein 14	RNF14	no_significant_change	Q9UBS8	-0.563678	13.0402	-6.17008	9.77092e-09	9.55643e-08	9.40647
enolase 1	ENO1	down_regulated	P06733	-0.641838	21.9094	-6.13024	9.96583e-09	9.73012e-08	9.34225
proline dehydrogenase 2	PRODH2	up_regulated	Q9UF12	1.8522	14.8544	6.18885	1.00502e-08	9.79543e-08	9.39952
tumor susceptibility 101	TSG101	no_significant_change	Q99816	0.273002	15.0775	6.12534	1.02062e-08	9.93023e-08	9.33536
septin 2	SEPTIN2	no_significant_change	Q15019	0.403622	17.3385	6.12485	1.02302e-08	9.93636e-08	9.32567
ribosomal RNA processing 8	RRP8	down_regulated	O43159	-0.586532	12.069	-6.15767	1.03689e-08	1.00364e-07	9.34471
proteasome 26S subunit ubiquitin receptor, non-ATPase 2	PSMD2	no_significant_change	Q13200	-0.257863	16.0065	-6.12217	1.03644e-08	1.00364e-07	9.30727
tetratricopeptide repeat, ankyrin repeat and coiled-coil containing 1	TANC1	no_significant_change	Q9C0D5	0.49567	12.2901	6.11968	1.04907e-08	1.01368e-07	9.30436
interferon induced protein 35	IFI35	down_regulated	P80217	-0.680779	13.1156	-6.13711	1.06515e-08	1.02745e-07	9.30421
sorting nexin 7	SNX7	no_significant_change	Q9UNH6	-0.562042	12.9637	-6.13006	1.10192e-08	1.0611e-07	9.29632
NADH:ubiquinone oxidoreductase subunit B8	NDUFB8	up_regulated	O95169	0.865681	14.5863	6.13304	1.10533e-08	1.06255e-07	9.27425
polymeric immunoglobulin receptor	PIGR	up_regulated	P01833	1.67067	15.2544	6.12949	1.14433e-08	1.09816e-07	9.23051
apoptosis inducing factor mitochondria associated 2	AIFM2	down_regulated	Q9BRQ8	-0.722478	13.3256	-6.13896	1.15506e-08	1.10657e-07	9.23693
deoxyuridine triphosphatase	DUT	no_significant_change	P33316	0.364739	15.0215	6.09463	1.18475e-08	1.13308e-07	9.18107
interferon induced protein with tetratricopeptide repeats 1	IFIT1	no_significant_change	P09914	-0.477412	14.4267	-6.09748	1.20613e-08	1.15157e-07	9.18283
rabenosyn, RAB effector	RBSN	no_significant_change	Q9H1K0	0.546087	12.2678	6.14144	1.23253e-08	1.17477e-07	9.21042
golgi associated PDZ and coiled-coil motif containing	GOPC	no_significant_change	Q9HD26	-0.310569	13.8169	-6.08904	1.25639e-08	1.19549e-07	9.1525
importin 9	IPO9	no_significant_change	Q96P70	-0.510179	14.6063	-6.08858	1.25918e-08	1.19611e-07	9.14176
ankyrin repeat and KH domain containing 1	ANKHD1	no_significant_change	Q8IWZ3	-0.349752	14.1448	-6.07726	1.28879e-08	1.22218e-07	9.10131
ANKHD1-EIF4EBP3 readthrough	ANKHD1-EIF4EBP3	no_significant_change	Q8IWZ3	-0.349752	14.1448	-6.07726	1.28879e-08	1.22218e-07	9.10131
protein tyrosine phosphatase receptor type A	PTPRA	no_significant_change	P18433	0.372529	13.4736	6.08252	1.29654e-08	1.22745e-07	9.11009
AKT interacting protein	AKTIP	no_significant_change	Q9H8T0	-0.573749	12.4903	-6.12075	1.30775e-08	1.23597e-07	9.13411
phospholipase C like 1 (inactive)	PLCL1	no_significant_change	Q15111	0.491315	12.4116	6.10852	1.33517e-08	1.25977e-07	9.10626
chaperonin containing TCP1 subunit 3	CCT3	no_significant_change	P49368	-0.318735	17.8786	-6.06618	1.35979e-08	1.28085e-07	9.04271
peptidase M20 domain containing 2	PM20D2	down_regulated	Q8IYS1	-0.685191	11.9227	-6.13918	1.40998e-08	1.3259e-07	9.122
TBC1 domain family member 8B	TBC1D8B	no_significant_change	Q0IIM8	-0.423688	13.1254	-6.11065	1.42542e-08	1.33818e-07	9.0851
casein kinase 2 alpha 1	CSNK2A1	no_significant_change	P68400	-0.236451	15.5646	-6.09356	1.46004e-08	1.36839e-07	9.03265
N-acetyltransferase 10	NAT10	no_significant_change	Q9H0A0	-0.364038	13.8749	-6.04961	1.47322e-08	1.37844e-07	8.96936
KIAA1671	KIAA1671	no_significant_change	Q9BY89	-0.441771	12.8568	-6.04577	1.52393e-08	1.42352e-07	8.9349
ribokinase	RBKS	down_regulated	Q9H477	-0.963913	15.4392	-6.06387	1.56585e-08	1.46025e-07	8.95161
aldehyde dehydrogenase 1 family member A1	ALDH1A1	down_regulated	P00352	-0.645161	20.1462	-6.02585	1.65222e-08	1.53823e-07	8.84284
UFM1 specific ligase 1	UFL1	no_significant_change	O94874	-0.271724	15.7644	-6.02072	1.69359e-08	1.57154e-07	8.8347
thioredoxin related transmembrane protein 1	TMX1	no_significant_change	Q9H3N1	-0.317675	16.8696	-6.02103	1.69104e-08	1.57154e-07	8.82979
phosphoribosylglycinamide formyltransferase, phosphoribosylglycinamide synthetase, phosphoribosylaminoimidazole synthetase	GART	no_significant_change	P22102	-0.419546	15.4847	-6.0231	1.69978e-08	1.57468e-07	8.84461
eukaryotic translation initiation factor 3 subunit B	EIF3B	no_significant_change	P55884	-0.246973	15.8818	-6.00981	1.78496e-08	1.65087e-07	8.79915
myosin heavy chain 9	MYH9	no_significant_change	P35579	0.575207	20.2117	6.00536	1.82361e-08	1.68384e-07	8.75763
serine carboxypeptidase 1	SCPEP1	up_regulated	Q9HB40	0.746237	14.23	6.01335	1.83706e-08	1.69348e-07	8.75957
NADH:ubiquinone oxidoreductase core subunit V2	NDUFV2	up_regulated	P19404	0.876735	16.326	6.00594	1.84603e-08	1.69895e-07	8.74536
protein phosphatase 1 catalytic subunit beta	PPP1CB	no_significant_change	P62140	0.228694	16.8615	6.00223	1.85127e-08	1.70099e-07	8.78114
emerin	EMD	no_significant_change	P50402	0.343423	16.1487	5.99947	1.87605e-08	1.72094e-07	8.72978
kirre like nephrin family adhesion molecule 1	KIRREL1	up_regulated	Q96J84	0.73488	12.9213	6.03108	1.96186e-08	1.79672e-07	8.72442
ADP ribosylation factor GTPase activating protein 1	ARFGAP1	no_significant_change	Q8N6T3	-0.286364	14.2478	-5.98661	1.99575e-08	1.82478e-07	8.67459
HEAT repeat containing 1	HEATR1	no_significant_change	Q9H583	-0.381232	13.0044	-5.98875	2.00489e-08	1.83015e-07	8.67725
nipsnap homolog 2	NIPSNAP2	no_significant_change	O75323	0.522906	17.1736	5.98515	2.00978e-08	1.83164e-07	8.66446
inositol polyphosphate-4-phosphatase type I A	INPP4A	no_significant_change	Q96PE3	0.564461	12.0905	6.02159	2.01579e-08	1.83414e-07	8.71857
septin 7	SEPTIN7	no_significant_change	Q16181	0.378426	17.6616	5.98192	2.04122e-08	1.85428e-07	8.65809
COPI coat complex subunit gamma 1	COPG1	no_significant_change	Q9Y678	-0.250236	16.396	-5.98043	2.05589e-08	1.86458e-07	8.64596
serpin family E member 2	SERPINE2	up_regulated	P07093	1.01741	12.8964	5.97252	2.19969e-08	1.99017e-07	8.59216
LIM zinc finger domain containing 1	LIMS1	no_significant_change	P48059	0.526538	17.0114	5.96924	2.20146e-08	1.99017e-07	8.58835
leucine rich melanocyte differentiation associated	LRMDA	down_regulated	Q9H2I8	-0.648173	12.9039	-6.01526	2.27349e-08	2.05199e-07	8.61755
protein phosphatase, Mg2+/Mn2+ dependent 1F	PPM1F	no_significant_change	P49593	-0.37002	15.2889	-5.957	2.30049e-08	2.07303e-07	8.52972
kinesin family member 3B	KIF3B	no_significant_change	O15066	-0.405401	14.693	-5.96327	2.33407e-08	2.09992e-07	8.54293
protein tyrosine kinase 7 (inactive)	PTK7	up_regulated	Q13308	0.821583	13.667	5.95732	2.36547e-08	2.12476e-07	8.51261
deleted in primary ciliary dyskinesia homolog (mouse)	DPCD	down_regulated	Q9BVM2	-0.814622	13.1929	-5.97411	2.39834e-08	2.15084e-07	8.53487
cullin associated and neddylation dissociated 1	CAND1	no_significant_change	Q86VP6	-0.206177	17.0028	-5.94742	2.40848e-08	2.15649e-07	8.49066
Y-box binding protein 3	YBX3	no_significant_change	P16989	-0.446803	16.4727	-5.94566	2.42895e-08	2.17135e-07	8.49219
CLPTM1 like	CLPTM1L	down_regulated	Q96KA5	-0.727633	13.3829	-5.95546	2.45979e-08	2.19543e-07	8.49837
four and a half LIM domains 1	FHL1	up_regulated	Q13642	1.10424	18.8709	5.94153	2.47744e-08	2.20768e-07	8.45318
asporin	ASPN	up_regulated	Q9BXN1	1.78543	14.7519	5.95933	2.49112e-08	2.21634e-07	8.47077
cytochrome c oxidase subunit 6C	COX6C	up_regulated	P09669	0.89487	18.2539	5.94076	2.52276e-08	2.24094e-07	8.44814
flotillin 2	FLOT2	no_significant_change	Q14254	-0.344235	16.2113	-5.93665	2.536e-08	2.24915e-07	8.43781
regulator of G protein signaling 12	RGS12	no_significant_change	O14924	-0.583609	10.9261	-6.08838	2.5507e-08	2.25862e-07	8.62104
PRA1 domain family member 2	PRAF2	no_significant_change	O60831	0.432162	15.742	5.94536	2.58077e-08	2.28165e-07	8.43892
phosphatidylinositol transfer protein cytoplasmic 1	PITPNC1	down_regulated	Q9UKF7	-0.739348	11.8346	-6.02573	2.65382e-08	2.34254e-07	8.54885
protein kinase C delta	PRKCD	no_significant_change	Q05655	0.426605	13.4657	5.9455	2.70213e-08	2.38143e-07	8.40675
heparin binding growth factor	HDGF	no_significant_change	P51858	-0.391526	17.3444	-5.92264	2.71164e-08	2.38607e-07	8.36689
monoglyceride lipase	MGLL	down_regulated	Q99685	-0.866499	13.391	-5.94716	2.76869e-08	2.43246e-07	8.39162
partner of NOB1 homolog	PNO1	no_significant_change	Q9NRX1	-0.577481	12.5489	-5.93537	2.79071e-08	2.44797e-07	8.37449
FERM, ARH/RhoGEF and pleckstrin domain protein 2	FARP2	no_significant_change	O94887	0.394742	11.5764	5.98103	2.82208e-08	2.47163e-07	8.41007
ornithine aminotransferase	OAT	up_regulated	P04181	0.844433	14.6637	5.91781	2.94168e-08	2.57237e-07	8.33218
lactate dehydrogenase D	LDHD	up_regulated	Q86WU2	1.27465	14.125	5.99121	2.97719e-08	2.59937e-07	8.36537
elongation factor like GTPase 1	EFL1	no_significant_change	Q7Z2Z2	-0.395901	13.7825	-5.89361	3.11464e-08	2.71515e-07	8.23968
NOP56 ribonucleoprotein	NOP56	no_significant_change	O00567	-0.297585	16.0877	-5.89191	3.13991e-08	2.73294e-07	8.23507
transgelin 2	TAGLN2	up_regulated	P37802	0.607845	19.4863	5.8874	3.20815e-08	2.78801e-07	8.21278
phosphoribosyl pyrophosphate synthetase 1	PRPS1	no_significant_change	P60891	-0.559033	15.5558	-5.89927	3.30989e-08	2.87198e-07	8.20553
proteasome 20S subunit alpha 3	PSMA3	no_significant_change	P25788	-0.423462	17.0397	-5.87716	3.36846e-08	2.91829e-07	8.14887
calreticulin	CALR	no_significant_change	P27797	-0.499088	17.8155	-5.86901	3.50168e-08	3.02903e-07	8.12792
ferrochelatase	FECH	up_regulated	P22830	0.878373	15.4219	5.867	3.53529e-08	3.0534e-07	8.12168
FKBP prolyl isomerase family member 15	FKBP15	no_significant_change	Q5T1M5	-0.304295	14.1536	-5.86444	3.57862e-08	3.08608e-07	8.10358
glyceraldehyde-3-phosphate dehydrogenase	GAPDH	no_significant_change	P04406	-0.51436	20.7072	-5.85998	3.6553e-08	3.14737e-07	8.09457
transmembrane 9 superfamily member 4	TM9SF4	no_significant_change	Q92544	-0.472428	14.6622	-5.86158	3.67815e-08	3.16219e-07	8.08873
carbonyl reductase 3	CBR3	up_regulated	O75828	0.883943	14.7573	5.87829	3.71001e-08	3.18471e-07	8.09967
ubiquinol-cytochrome c reductase core protein 2	UQCRC2	up_regulated	P22695	0.739808	17.3925	5.85105	3.81372e-08	3.26874e-07	8.04074
glutamate-cysteine ligase modifier subunit	GCLM	down_regulated	P48507	-0.639258	14.4544	-5.85358	3.82049e-08	3.26955e-07	8.04936
apoptotic peptidase activating factor 1	APAF1	no_significant_change	O14727	-0.47293	12.3894	-5.87323	3.85803e-08	3.29665e-07	8.09082
LRR binding FLII interacting protein 2	LRRFIP2	no_significant_change	Q9Y608	0.372675	13.3881	5.85185	3.90605e-08	3.33261e-07	8.03164
G protein subunit gamma 12	GNG12	no_significant_change	Q9UBI6	0.563968	17.4542	5.83283	4.15804e-08	3.54222e-07	7.95766
N-myc and STAT interactor	NMI	down_regulated	Q13287	-0.650146	12.9756	-5.86314	4.17311e-08	3.54967e-07	8.00742
raftlin, lipid raft linker 1	RFTN1	up_regulated	Q14699	0.620366	14.5893	5.82941	4.22589e-08	3.58913e-07	7.9389
mitochondrial fission regulator 1 like	MTFR1L	no_significant_change	Q9H019	0.566238	13.2716	5.85288	4.24415e-08	3.59919e-07	7.98385
SKI3 subunit of superkiller complex	SKIC3	no_significant_change	Q6PGP7	-0.298645	14.3292	-5.82595	4.29585e-08	3.63754e-07	7.93356
La ribonucleoprotein 1, translational regulator	LARP1	no_significant_change	Q6PKG0	-0.394707	14.5759	-5.82169	4.38329e-08	3.70599e-07	7.90006
EMAP like 4	EML4	no_significant_change	Q9HC35	-0.294693	16.2868	-5.82047	4.40877e-08	3.72193e-07	7.89891
malic enzyme 3	ME3	up_regulated	Q16798	0.650432	13.3271	5.84209	4.53284e-08	3.82092e-07	7.91664
adaptor related protein complex 1 subunit mu 1	AP1M1	no_significant_change	Q9BXS5	-0.477471	16.0892	-5.80736	4.69089e-08	3.94823e-07	7.84966
ribosomal protein L13	RPL13	no_significant_change	P26373	-0.246122	18.5015	-5.80564	4.72922e-08	3.97453e-07	7.83038
apolipoprotein L2	APOL2	no_significant_change	Q9BQE5	-0.525248	16.1412	-5.80022	4.85209e-08	4.07169e-07	7.81448
protein phosphatase 2 regulatory subunit Balpha	PPP2R2A	no_significant_change	P63151	-0.362117	15.7468	-5.79589	4.95237e-08	4.14964e-07	7.78792
S100 calcium binding protein A1	S100A1	down_regulated	P23297	-1.55355	14.6181	-5.83509	4.98874e-08	4.17389e-07	7.83265
glutaredoxin 3	GLRX3	no_significant_change	O76003	-0.384325	15.081	-5.79216	5.10777e-08	4.26712e-07	7.75524
chromosome 11 open reading frame 96	C11orf96	up_regulated	Q7Z7L8	0.811458	15.4291	5.78488	5.35759e-08	4.46917e-07	7.72165
angio associated migratory cell protein	AAMP	down_regulated	Q13685	-0.632281	13.4879	-5.77795	5.6885e-08	4.73115e-07	7.65933
hydroxysteroid 17-beta dehydrogenase 11	HSD17B11	down_regulated	Q8NBQ5	-0.891561	15.7224	-5.76683	5.68009e-08	4.73115e-07	7.64431
acyl-CoA thioesterase 1	ACOT1	up_regulated	Q86TX2	0.950733	16.7912	5.83319	5.88468e-08	4.88707e-07	7.68929
ANTXR cell adhesion molecule 2	ANTXR2	up_regulated	P58335	0.592386	12.9439	5.77175	5.93807e-08	4.92413e-07	7.63032
leucine rich repeat containing 32	LRRC32	up_regulated	Q14392	0.800435	12.1669	5.8097	5.9936e-08	4.95553e-07	7.68943
PYM homolog 1, exon junction complex associated factor	PYM1	no_significant_change	Q9BRP8	-0.35305	14.7167	-5.75558	5.98901e-08	4.95553e-07	7.61752
endoplasmic reticulum metallopeptidase 1	ERMP1	up_regulated	Q7Z2K6	0.609045	15.8942	5.75482	6.01072e-08	4.96238e-07	7.60231
unc-93 homolog B1, TLR signaling regulator	UNC93B1	no_significant_change	Q9H1C4	-0.581067	14.1724	-5.7749	6.19839e-08	5.1098e-07	7.62972
transmembrane protein 63B	TMEM63B	down_regulated	Q5T3F8	-0.598278	12.6515	-5.79099	6.21555e-08	5.11644e-07	7.63637
poly(rC) binding protein 1	PCBP1	no_significant_change	Q15365	-0.275008	18.3986	-5.74183	6.38924e-08	5.2515e-07	7.543
RAN, member RAS oncogene family	RAN	no_significant_change	P62826	-0.385401	18.3563	-5.74153	6.39834e-08	5.2515e-07	7.53118
thyroid hormone receptor interactor 10	TRIP10	no_significant_change	Q15642	0.370747	14.6562	5.74094	6.41615e-08	5.25843e-07	7.52598
major vault protein	MVP	down_regulated	Q14764	-0.695002	18.1768	-5.73156	6.70524e-08	5.47936e-07	7.48677
eukaryotic translation initiation factor 6	EIF6	no_significant_change	P56537	-0.545722	16.8631	-5.7317	6.70074e-08	5.47936e-07	7.48377
ectonucleotide pyrophosphatase/phosphodiesterase 3	ENPP3	down_regulated	O14638	-1.28868	13.5272	-5.74892	6.7937e-08	5.54358e-07	7.53455
NADH:ubiquinone oxidoreductase subunit C2	NDUFC2	up_regulated	O95298	0.798556	14.3293	5.76114	6.9118e-08	5.63176e-07	7.5005
methionine adenosyltransferase 2B	MAT2B	no_significant_change	Q9NZL9	-0.455996	16.6723	-5.71908	7.10972e-08	5.78463e-07	7.43254
WD repeat domain 54	WDR54	down_regulated	Q9H977	-0.657118	12.7167	-5.73639	7.2008e-08	5.85026e-07	7.4454
acylphosphatase 2	ACYP2	no_significant_change	P14621	0.408594	13.9918	5.71519	7.24067e-08	5.87415e-07	7.41566
MET transcriptional regulator MACC1	MACC1	down_regulated	Q6ZN28	-0.754265	11.2281	-5.75389	7.25769e-08	5.87887e-07	7.47438
cullin 4A	CUL4A	no_significant_change	Q13619	-0.354811	13.8182	-5.7144	7.26743e-08	5.87887e-07	7.40457
kinesin family member 13A	KIF13A	no_significant_change	Q9H1H9	0.503602	12.1027	5.74249	7.41932e-08	5.9931e-07	7.43018
aldo-keto reductase family 1 member C3	AKR1C3	down_regulated	P42330	-0.748012	19.2613	-5.70819	7.67564e-08	6.19124e-07	7.36815
STT3 oligosaccharyltransferase complex catalytic subunit B	STT3B	no_significant_change	Q8TCJ2	0.378451	15.564	5.70192	7.70498e-08	6.20599e-07	7.36053
hydroxysteroid 17-beta dehydrogenase 10	HSD17B10	no_significant_change	Q99714	0.536805	17.1181	5.6929	8.03726e-08	6.46435e-07	7.31593
EH domain containing 1	EHD1	no_significant_change	Q9H4M9	0.410358	16.9023	5.68816	8.21763e-08	6.59054e-07	7.29664
procollagen C-endopeptidase enhancer	PCOLCE	up_regulated	Q15113	0.894668	13.6684	5.68846	8.20616e-08	6.59054e-07	7.29492
proteasome 26S subunit, ATPase 5	PSMC5	no_significant_change	P62195	-0.220863	16.0812	-5.68353	8.39756e-08	6.72523e-07	7.28408
DEP domain containing MTOR interacting protein	DEPTOR	up_regulated	Q8TB45	0.71766	12.805	5.71499	8.42139e-08	6.73471e-07	7.31166
periplakin	PPL	up_regulated	O60437	0.667718	18.7435	5.66781	9.03743e-08	7.21709e-07	7.19581
glycogenin 1	GYG1	no_significant_change	P46976	0.537483	16.193	5.66702	9.07051e-08	7.23321e-07	7.19562
fucose-1-phosphate guanylyltransferase	FPGT	no_significant_change	O14772	-0.473314	13.2384	-5.701	9.11441e-08	7.25791e-07	7.24459
tensin 3	TNS3	no_significant_change	Q68CZ2	0.34635	15.3983	5.65881	9.42473e-08	7.49439e-07	7.16001
phosphoglucomutase 1	PGM1	no_significant_change	P36871	-0.545177	17.6902	-5.65687	9.51068e-08	7.55205e-07	7.14801
G protein subunit alpha 12	GNA12	no_significant_change	Q03113	0.446935	12.4471	5.70404	9.55547e-08	7.57689e-07	7.21004
flotillin 1	FLOT1	no_significant_change	O75955	-0.32454	16.7494	-5.65301	9.68334e-08	7.66745e-07	7.13275
peroxiredoxin 4	PRDX4	no_significant_change	Q13162	-0.418905	19.9974	-5.65417	9.75e-08	7.70937e-07	7.14524
solute carrier family 33 member 1	SLC33A1	no_significant_change	O00400	-0.453524	13.3029	-5.66438	1.00492e-07	7.93479e-07	7.1323
sirtuin 2	SIRT2	no_significant_change	Q8IXJ6	-0.374554	13.4538	-5.64705	1.06016e-07	8.35917e-07	7.08392
transketolase	TKT	no_significant_change	P29401	0.315037	18.8982	5.62761	1.08986e-07	8.58129e-07	7.02108
monoamine oxidase A	MAOA	up_regulated	P21397	0.968102	17.2359	5.6377	1.09285e-07	8.59279e-07	7.02208
guanylate kinase 1	GUK1	no_significant_change	Q16774	-0.316191	15.531	-5.62703	1.10609e-07	8.68476e-07	7.01591
CD44 molecule (Indian blood group)	CD44	up_regulated	P16070	0.660607	15.498	5.62003	1.14262e-07	8.95905e-07	6.9847
phosphoribosylformylglycinamidine synthase	PFAS	no_significant_change	O15067	-0.408146	14.6276	-5.61606	1.14994e-07	9.00387e-07	6.97425
GTPase activating protein and VPS9 domains 1	GAPVD1	no_significant_change	Q14C86	-0.380325	13.8108	-5.61526	1.15424e-07	9.0249e-07	6.96232
lumican	LUM	up_regulated	P51884	1.33559	17.9735	5.60308	1.22138e-07	9.53665e-07	6.90428
ubiquitin like modifier activating enzyme 6	UBA6	no_significant_change	A0AVT1	-0.428783	14.9526	-5.59988	1.23965e-07	9.66584e-07	6.89582
NAD synthetase 1	NADSYN1	no_significant_change	Q6IA69	-0.516711	14.3386	-5.60459	1.24233e-07	9.67326e-07	6.90554
peptidyl-tRNA hydrolase 2	PTRH2	down_regulated	Q9Y3E5	-0.688992	11.2673	-5.65832	1.27392e-07	9.90553e-07	6.96133
kinesin light chain 1	KLC1	no_significant_change	Q07866	0.415811	14.4699	5.58992	1.29822e-07	1.00805e-06	6.86002
RAB18, member RAS oncogene family	RAB18	no_significant_change	Q9NP72	-0.307872	16.4037	-5.58581	1.32316e-07	1.026e-06	6.85651
nudix hydrolase 14	NUDT14	down_regulated	O95848	-0.992089	14.2123	-5.62438	1.3513e-07	1.04637e-06	6.86282
COP9 signalosome subunit 7B	COPS7B	no_significant_change	Q9H9Q2	-0.404191	12.8651	-5.58633	1.36817e-07	1.05652e-06	6.81659
Rho guanine nucleotide exchange factor 16	ARHGEF16	down_regulated	Q5VV41	-0.734825	13.8186	-5.58917	1.3671e-07	1.05652e-06	6.81036
adenylosuccinate synthase 1	ADSS1	down_regulated	Q8N142	-1.43805	15.7859	-5.57521	1.3897e-07	1.07167e-06	6.77648
arginyl-tRNA synthetase 1	RARS1	no_significant_change	P54136	-0.240643	16.8504	-5.56404	1.46332e-07	1.1269e-06	6.7474
prune exopolyphosphatase 1	PRUNE1	no_significant_change	Q86TP1	-0.343874	14.1023	-5.58072	1.47603e-07	1.13513e-06	6.7586
TAP binding protein	TAPBP	down_regulated	O15533	-0.786462	15.9723	-5.5675	1.4921e-07	1.14592e-06	6.74819
phospholipase C beta 3	PLCB3	no_significant_change	Q01970	0.366857	13.2642	5.55761	1.52504e-07	1.16961e-06	6.70864
ribosomal protein S18	RPS18	no_significant_change	P62269	-0.302968	18.7438	-5.55077	1.5558e-07	1.19125e-06	6.67958
acyl-CoA dehydrogenase family member 11	ACAD11	down_regulated	Q709F0	-1.2335	16.2744	-5.55304	1.55749e-07	1.19125e-06	6.67168
family with sequence similarity 114 member A2	FAM114A2	no_significant_change	Q9NRY5	-0.325798	14.0812	-5.55107	1.57169e-07	1.20047e-06	6.66887
vascular cell adhesion molecule 1	VCAM1	down_regulated	P19320	-0.892377	15.4193	-5.54332	1.61015e-07	1.22817e-06	6.62709
ATP binding cassette subfamily D member 1	ABCD1	no_significant_change	P33897	-0.453992	13.3295	-5.54965	1.63927e-07	1.24869e-06	6.64198
phosphodiesterase 8A	PDE8A	no_significant_change	O60658	-0.455099	11.422	-5.55936	1.66994e-07	1.27033e-06	6.65933
versican	VCAN	up_regulated	P13611	1.37006	17.9992	5.53442	1.67761e-07	1.27443e-06	6.59309
cytosolic iron-sulfur assembly component 3	CIAO3	no_significant_change	Q9H6Q4	-0.540831	13.3139	-5.54364	1.70563e-07	1.29397e-06	6.61248
Rho guanine nucleotide exchange factor 7	ARHGEF7	no_significant_change	Q14155	-0.388719	14.5682	-5.52789	1.72882e-07	1.3098e-06	6.57661
thiol methyltransferase 1B	TMT1B	down_regulated	Q6UX53	-0.994073	16.217	-5.55416	1.73249e-07	1.31081e-06	6.6308
serine hydroxymethyltransferase 2	SHMT2	down_regulated	P34897	-0.686551	17.5334	-5.5242	1.7584e-07	1.32862e-06	6.56332
sulfite oxidase	SUOX	up_regulated	P51687	1.06515	15.1657	5.52064	1.8287e-07	1.37988e-06	6.51357
zinc finger protein 622	ZNF622	no_significant_change	Q969S3	-0.584161	12.252	-5.57037	1.85851e-07	1.40049e-06	6.57785
transmembrane O-mannosyltransferase targeting cadherins 3	TMTC3	no_significant_change	Q6ZXV5	-0.34624	14.2301	-5.5062	1.91012e-07	1.43745e-06	6.48977
hypoxanthine phosphoribosyltransferase 1	HPRT1	no_significant_change	P00492	-0.47514	15.4664	-5.49319	2.0277e-07	1.5239e-06	6.41845
patatin like phospholipase domain containing 8	PNPLA8	no_significant_change	Q9NP80	0.361035	12.7916	5.49466	2.10796e-07	1.5821e-06	6.40028
septin 4	SEPTIN4	up_regulated	O43236	0.934912	13.6805	5.48805	2.12304e-07	1.59129e-06	6.37817
target of myb1 like 2 membrane trafficking protein	TOM1L2	no_significant_change	Q6ZVM7	0.547278	13.742	5.49253	2.12852e-07	1.59327e-06	6.37329
pleckstrin homology domain containing A2	PLEKHA2	no_significant_change	Q9HB19	-0.512216	14.2456	-5.48386	2.16409e-07	1.61774e-06	6.37086
eukaryotic translation initiation factor 5A	EIF5A	no_significant_change	P63241	-0.376104	17.8884	-5.47804	2.17347e-07	1.62259e-06	6.35098
5'-nucleotidase domain containing 1	NT5DC1	no_significant_change	Q5TFE4	-0.454521	12.9356	-5.47339	2.24488e-07	1.67146e-06	6.33399
damage specific DNA binding protein 1	DDB1	no_significant_change	Q16531	-0.259284	16.4911	-5.47118	2.24289e-07	1.67146e-06	6.32628
COPI coat complex subunit zeta 2	COPZ2	up_regulated	Q9P299	0.618502	11.7681	5.50828	2.24893e-07	1.67225e-06	6.36107
tyrosine 3-monooxygenase/tryptophan 5-monooxygenase activation protein epsilon	YWHAE	no_significant_change	P62258	-0.397365	20.8896	-5.46503	2.30686e-07	1.71306e-06	6.27988
mutS homolog 3	MSH3	no_significant_change	P20585	-0.397651	13.2297	-5.48949	2.32186e-07	1.72192e-06	6.33556
CD59 molecule (CD59 blood group)	CD59	no_significant_change	P13987	0.469424	17.6097	5.46277	2.33085e-07	1.7263e-06	6.27799
influenza virus NS1A binding protein	IVNS1ABP	no_significant_change	Q9Y6Y0	-0.567295	13.5964	-5.4788	2.34791e-07	1.73665e-06	6.32027
MAK16 homolog	MAK16	no_significant_change	Q9BXY0	-0.539934	12.5018	-5.49397	2.43095e-07	1.7957e-06	6.31041
cytosolic iron-sulfur assembly component 1	CIAO1	no_significant_change	O76071	-0.479616	13.1783	-5.47166	2.51627e-07	1.85628e-06	6.29035
NADH dehydrogenase subunit 4	ND4	up_regulated	P03905	0.735011	14.8744	5.4647	2.53304e-07	1.8662e-06	6.2304
NOC3 like DNA replication regulator	NOC3L	no_significant_change	Q8WTT2	-0.441046	13.1976	-5.45327	2.63544e-07	1.9391e-06	6.19716
caspase 8	CASP8	no_significant_change	Q14790	-0.552082	13.8931	-5.44088	2.6619e-07	1.95601e-06	6.1591
platelet activating factor acetylhydrolase 1b catalytic subunit 3	PAFAH1B3	down_regulated	Q15102	-0.640969	16.0156	-5.4286	2.72427e-07	1.99923e-06	6.13572
transmembrane p24 trafficking protein 5	TMED5	no_significant_change	Q9Y3A6	-0.388991	15.7777	-5.43226	2.76814e-07	2.02876e-06	6.14272
ELMO domain containing 2	ELMOD2	no_significant_change	Q8IZ81	-0.406145	15.0319	-5.42429	2.80818e-07	2.05542e-06	6.12106
microtubule associated monooxygenase, calponin and LIM domain containing 2	MICAL2	up_regulated	O94851	0.697848	12.9848	5.48622	2.8272e-07	2.06665e-06	6.22937
Rab geranylgeranyltransferase subunit alpha	RABGGTA	no_significant_change	Q92696	-0.455007	14.8042	-5.41819	2.85658e-07	2.08542e-06	6.09287
coiled-coil domain containing 86	CCDC86	down_regulated	Q9H6F5	-0.600774	12.2797	-5.42814	2.88455e-07	2.1031e-06	6.10342
cytochrome c oxidase subunit 7A2 like	COX7A2L	up_regulated	O14548	0.876692	14.0268	5.45209	2.93098e-07	2.13418e-06	6.10344
5-aminoimidazole-4-carboxamide ribonucleotide formyltransferase/IMP cyclohydrolase	ATIC	no_significant_change	P31939	-0.345025	16.7335	-5.41167	2.94254e-07	2.13982e-06	6.05262
nicastrin	NCSTN	no_significant_change	Q92542	-0.26901	14.9773	-5.41137	2.94658e-07	2.13999e-06	6.08029
major histocompatibility complex, class I, A	HLA-A	no_significant_change	P04439	-0.548771	18.6059	-5.40583	3.02177e-07	2.19176e-06	6.02409
aldehyde dehydrogenase 6 family member A1	ALDH6A1	up_regulated	Q02252	1.30439	18.2626	5.39884	3.11923e-07	2.25953e-06	5.98963
LYR motif containing 7	LYRM7	down_regulated	Q5U5X0	-0.585662	12.8493	-5.41531	3.16444e-07	2.28933e-06	6.0469
component of oligomeric golgi complex 2	COG2	no_significant_change	Q14746	-0.306151	13.2353	-5.39349	3.22964e-07	2.33349e-06	5.96835
abl interactor 2	ABI2	no_significant_change	Q9NYB9	0.510459	12.9836	5.41326	3.35268e-07	2.41927e-06	5.97912
collagen type IV alpha 1 chain	COL4A1	up_regulated	P02462	0.923231	17.8016	5.38213	3.36512e-07	2.42513e-06	5.90973
NADH:ubiquinone oxidoreductase core subunit S8	NDUFS8	up_regulated	O00217	0.790812	15.9496	5.38337	3.49158e-07	2.51304e-06	5.912
septin 11	SEPTIN11	no_significant_change	Q9NVA2	0.375642	17.6618	5.36825	3.58343e-07	2.57375e-06	5.87489
5'-nucleotidase ecto	NT5E	up_regulated	P21589	0.715079	14.6334	5.37043	3.58509e-07	2.57375e-06	5.87094
leucine rich repeat containing 8 VRAC subunit C	LRRC8C	no_significant_change	Q8TDW0	-0.479239	12.2275	-5.38635	3.60373e-07	2.58059e-06	5.89401
carbamoyl-phosphate synthetase 2, aspartate transcarbamylase, and dihydroorotase	CAD	no_significant_change	P27708	-0.343757	14.7209	-5.36675	3.60785e-07	2.58059e-06	5.86562
ferredoxin reductase	FDXR	down_regulated	P22570	-0.659396	15.2687	-5.36672	3.60841e-07	2.58059e-06	5.85958
reticulon 2	RTN2	no_significant_change	O75298	0.528241	13.9524	5.41562	3.63859e-07	2.59886e-06	5.96265
acidic residue methyltransferase 1	ARMT1	down_regulated	Q9H993	-0.603738	14.3977	-5.36365	3.69669e-07	2.637e-06	5.83355
mucin 1, cell surface associated	MUC1	up_regulated	P15941	0.914011	14.3855	5.40179	3.71381e-07	2.64586e-06	5.87774
protein tyrosine phosphatase receptor type G	PTPRG	no_significant_change	P23470	0.506377	12.8722	5.37333	3.7345e-07	2.65722e-06	5.8527
arginyl aminopeptidase	RNPEP	no_significant_change	Q9H4A4	-0.432805	17.0138	-5.35427	3.81738e-07	2.71276e-06	5.81213
YTH N6-methyladenosine RNA binding protein C2	YTHDC2	no_significant_change	Q9H6S0	-0.486566	12.7929	-5.34811	3.96538e-07	2.81437e-06	5.76317
mannose receptor C-type 1	MRC1	up_regulated	P22897	0.826703	15.979	5.34497	3.98133e-07	2.82212e-06	5.75774
ras homolog family member T1	RHOT1	no_significant_change	Q8IXI2	0.445468	13.9992	5.349	4.07565e-07	2.88534e-06	5.74707
ceramide transporter 1	CERT1	no_significant_change	Q9Y5P4	-0.407876	13.7195	-5.34112	4.09236e-07	2.89351e-06	5.74297
ADP ribosylation factor like GTPase 8B	ARL8B	no_significant_change	Q9NVJ2	0.280768	17.0993	5.33567	4.1519e-07	2.93192e-06	5.72817
COPI coat complex subunit beta 1	COPB1	no_significant_change	P53618	-0.215147	17.005	-5.33517	4.16141e-07	2.93495e-06	5.72302
cytochrome b5 reductase 2	CYB5R2	up_regulated	Q6BCY4	0.630432	13.3147	5.34917	4.20815e-07	2.96419e-06	5.72465
DEAD-box helicase 18	DDX18	no_significant_change	Q9NVP1	-0.441032	13.0072	-5.33438	4.26193e-07	2.9983e-06	5.71045
eukaryotic translation elongation factor 2	EEF2	no_significant_change	P13639	-0.21037	19.086	-5.32026	4.45063e-07	3.12714e-06	5.64697
prolyl 3-hydroxylase 2	P3H2	no_significant_change	Q8IVL5	-0.571341	12.4917	-5.36879	4.59543e-07	3.22484e-06	5.72186
aldo-keto reductase family 1 member B	AKR1B1	down_regulated	P15121	-0.967654	19.0428	-5.30757	4.71219e-07	3.30265e-06	5.6098
WD repeat domain 46	WDR46	no_significant_change	O15213	-0.465799	12.3457	-5.36212	4.79817e-07	3.35872e-06	5.67094
solute carrier family 2 member 1	SLC2A1	down_regulated	P11166	-0.968007	17.6629	-5.3054	4.80587e-07	3.35992e-06	5.57751
phosphatidylinositol-4,5-bisphosphate 3-kinase catalytic subunit beta	PIK3CB	no_significant_change	P42338	-0.473663	12.5671	-5.32268	4.89877e-07	3.42061e-06	5.58708
CDC42 effector protein 1	CDC42EP1	up_regulated	Q00587	0.782059	13.5122	5.29883	5.0505e-07	3.52217e-06	5.54597
mal, T cell differentiation protein 2	MAL2	up_regulated	Q969L2	0.916959	15.9184	5.30434	5.0847e-07	3.53858e-06	5.54234
chromosome 7 open reading frame 50	C7orf50	down_regulated	Q9BRJ6	-0.709377	13.0613	-5.30188	5.08664e-07	3.53858e-06	5.53259
RuvB like AAA ATPase 2	RUVBL2	no_significant_change	Q9Y230	-0.198453	17.0906	-5.28637	5.18321e-07	3.6013e-06	5.50848
FXYD domain containing ion transport regulator 1	FXYD1	up_regulated	O00168	0.9882	14.5878	5.3145	5.19881e-07	3.60768e-06	5.54452
aldolase, fructose-bisphosphate B	ALDOB	up_regulated	P05062	2.28136	18.4991	5.31261	5.30471e-07	3.67663e-06	5.51811
transmembrane protein 160	TMEM160	up_regulated	Q9NX00	0.73026	13.7778	5.31365	5.34425e-07	3.69946e-06	5.52984
cannabinoid receptor interacting protein 1	CNRIP1	up_regulated	Q96F85	0.615808	14.7438	5.2787	5.41724e-07	3.74537e-06	5.46598
armadillo repeat containing X-linked 3	ARMCX3	no_significant_change	Q9UH62	-0.357967	13.5776	-5.28119	5.46503e-07	3.77376e-06	5.48007
GNAS complex locus	GNAS	no_significant_change	Q5JWF2	0.263393	19.2523	5.2694	5.59298e-07	3.85737e-06	5.43309
proteasome 20S subunit beta 10	PSMB10	down_regulated	P40306	-0.638493	15.801	-5.26718	5.64876e-07	3.89106e-06	5.42162
desmoglein 2	DSG2	down_regulated	Q14126	-0.595084	13.5077	-5.26537	5.75013e-07	3.95604e-06	5.39988
KRAS proto-oncogene, GTPase	KRAS	no_significant_change	P01116	0.276597	15.6192	5.2988	5.7745e-07	3.96793e-06	5.45536
potassium channel tetramerization domain containing 12	KCTD12	no_significant_change	Q96CX2	0.504975	16.9937	5.2583	5.87785e-07	4.03402e-06	5.37617
TIMP metallopeptidase inhibitor 3	TIMP3	up_regulated	P35625	0.93885	14.2262	5.26841	5.90451e-07	4.04736e-06	5.42318
Sad1 and UNC84 domain containing 1	SUN1	no_significant_change	O94901	0.41479	14.0611	5.25473	5.97253e-07	4.08899e-06	5.36143
leucyl-tRNA synthetase 2, mitochondrial	LARS2	up_regulated	Q15031	0.684432	14.1154	5.2608	5.98532e-07	4.09276e-06	5.37027
phospholipid scramblase 4	PLSCR4	no_significant_change	Q9NRQ2	0.583221	12.9376	5.28392	6.01942e-07	4.11107e-06	5.42187
B-TFIID TATA-box binding protein associated factor 1	BTAF1	no_significant_change	O14981	-0.371111	12.1764	-5.26211	6.19986e-07	4.22917e-06	5.36437
citron rho-interacting serine/threonine kinase	CIT	down_regulated	O14578	-0.646226	12.5617	-5.30047	6.27286e-07	4.27377e-06	5.44005
phosphatidylinositol glycan anchor biosynthesis class G	PIGG	no_significant_change	Q5H8A4	-0.454884	11.8222	-5.2896	6.66573e-07	4.53593e-06	5.36168
protein geranylgeranyltransferase type I subunit beta	PGGT1B	no_significant_change	P53609	-0.408463	14.5298	-5.23673	6.72834e-07	4.57299e-06	5.28021
plasmalemma vesicle associated protein	PLVAP	down_regulated	Q9BX97	-0.746273	15.742	-5.22307	6.87901e-07	4.66974e-06	5.23264
adaptor related protein complex 2 subunit mu 1	AP2M1	no_significant_change	Q96CW1	0.190305	17.3316	5.22066	6.95343e-07	4.71456e-06	5.23327
guanylate binding protein 1	GBP1	down_regulated	P32455	-0.822539	15.8112	-5.22172	6.98588e-07	4.73085e-06	5.223
latent transforming growth factor beta binding protein 1	LTBP1	up_regulated	Q14766	1.31551	14.6931	5.22168	7.05402e-07	4.77124e-06	5.20604
exocyst complex component 3 like 4	EXOC3L4	down_regulated	Q17RC7	-0.649876	13.1496	-5.24477	7.06718e-07	4.77439e-06	5.24864
HEAT repeat containing 5B	HEATR5B	no_significant_change	Q9P2D3	-0.4203	13.1247	-5.21873	7.14716e-07	4.82262e-06	5.20204
SH3 domain containing GRB2 like, endophilin B2	SH3GLB2	no_significant_change	Q9NR46	0.241676	14.8699	5.21276	7.33907e-07	4.94616e-06	5.21076
surfeit 6	SURF6	no_significant_change	O75683	-0.531363	13.2606	-5.21871	7.36043e-07	4.94868e-06	5.19186
collagen type I alpha 2 chain	COL1A2	up_regulated	P08123	1.18422	21.4815	5.20807	7.35428e-07	4.94868e-06	5.16568
family with sequence similarity 120C	FAM120C	no_significant_change	Q9NX05	0.366012	12.7702	5.2199	7.47166e-07	5.01745e-06	5.18727
epidermal growth factor receptor pathway substrate 15 like 1	EPS15L1	no_significant_change	Q9UBC2	0.241812	14.7494	5.20354	7.50383e-07	5.03303e-06	5.16401
protein kinase cAMP-activated catalytic subunit beta	PRKACB	no_significant_change	P22694	0.309421	16.9527	5.22228	7.63082e-07	5.1121e-06	5.18121
tumor protein D52	TPD52	no_significant_change	P55327	-0.512205	14.9849	-5.19612	7.75541e-07	5.18937e-06	5.11917
dipeptidyl peptidase 3	DPP3	no_significant_change	Q9NY33	-0.549864	15.6322	-5.18146	8.27694e-07	5.53175e-06	5.06056
LTV1 ribosome biogenesis factor	LTV1	no_significant_change	Q96GA3	-0.556997	12.3977	-5.20756	8.3178e-07	5.55245e-06	5.10393
CD99 molecule (Xg blood group)	CD99	no_significant_change	P14209	0.532127	15.4153	5.17831	8.39344e-07	5.5949e-06	5.05333
cyclin and CBS domain divalent metal cation transport mediator 3	CNNM3	no_significant_change	Q8NE01	-0.443712	13.7578	-5.18225	8.40132e-07	5.5949e-06	5.04334
kelch domain containing 4	KLHDC4	no_significant_change	Q8TBB5	-0.546023	11.9561	-5.23422	8.46204e-07	5.62549e-06	5.14585
dystonin	DST	no_significant_change	Q03001	0.395544	12.8498	5.18261	8.4673e-07	5.62549e-06	5.04066
oxysterol binding protein like 10	OSBPL10	no_significant_change	Q9BXB5	0.326574	13.4788	5.19116	8.47958e-07	5.62699e-06	5.06132
RUN and FYVE domain containing 1	RUFY1	no_significant_change	Q96T51	-0.321131	14.9473	-5.17396	8.55683e-07	5.67155e-06	5.02274
makorin ring finger protein 2	MKRN2	up_regulated	Q9H000	0.712543	12.7054	5.2428	8.74262e-07	5.78579e-06	5.11828
sterile alpha and TIR motif containing 1	SARM1	up_regulated	Q6SZW1	0.722221	12.0293	5.20105	8.74979e-07	5.78579e-06	5.05926
guided entry of tail-anchored proteins factor 3, ATPase	GET3	no_significant_change	O43681	-0.30467	16.7221	-5.16617	8.85695e-07	5.84975e-06	4.99777
pyruvate dehydrogenase phosphatase regulatory subunit	PDPR	no_significant_change	Q8NCN5	0.43999	14.6579	5.16493	8.90575e-07	5.87508e-06	4.9844
N-alpha-acetyltransferase 15, NatA auxiliary subunit	NAA15	no_significant_change	Q9BXJ9	-0.327038	14.0322	-5.16411	9.01957e-07	5.94318e-06	4.98509
G protein pathway suppressor 1	GPS1	no_significant_change	Q13098	-0.198982	16.2019	-5.14776	9.60822e-07	6.32363e-06	4.91095
proteasome 26S subunit, non-ATPase 11	PSMD11	no_significant_change	O00231	-0.198365	16.7391	-5.14634	9.66883e-07	6.35606e-06	4.91997
phosphatidylinositol binding clathrin assembly protein	PICALM	no_significant_change	Q13492	0.175001	16.6172	5.14532	9.71235e-07	6.37721e-06	4.91734
protein O-linked mannose N-acetylglucosaminyltransferase 2 (beta 1,4-)	POMGNT2	no_significant_change	Q8NAT1	0.472034	11.5955	5.17667	9.83751e-07	6.45184e-06	4.93828
pumilio RNA binding family member 3	PUM3	no_significant_change	Q15397	-0.503381	13.7496	-5.15072	1.00271e-06	6.5685e-06	4.90552
ATPase plasma membrane Ca2+ transporting 1	ATP2B1	no_significant_change	P20020	0.436918	14.2329	5.14097	1.008e-06	6.59544e-06	4.86283
mixed lineage kinase domain like pseudokinase	MLKL	no_significant_change	Q8NB16	-0.578418	12.6601	-5.16998	1.03599e-06	6.7707e-06	4.94171
charged multivesicular body protein 4A	CHMP4A	no_significant_change	Q9BY43	-0.309526	14.1386	-5.12916	1.04305e-06	6.80892e-06	4.84027
translocation associated membrane protein 1	TRAM1	no_significant_change	Q15629	-0.533345	14.3395	-5.15011	1.0463e-06	6.82224e-06	4.86492
proteasome 26S subunit, non-ATPase 14	PSMD14	no_significant_change	O00487	-0.261314	16.1588	-5.1267	1.05439e-06	6.867e-06	4.82463
NOC2 like nucleolar associated transcriptional repressor	NOC2L	no_significant_change	Q9Y3T9	-0.516435	12.9492	-5.1341	1.05823e-06	6.87362e-06	4.83336
NEDD4 E3 ubiquitin protein ligase	NEDD4	no_significant_change	P46934	-0.413477	13.5641	-5.13605	1.05908e-06	6.87362e-06	4.83056
endonuclease domain containing 1	ENDOD1	no_significant_change	O94919	0.320583	15.528	5.12607	1.05733e-06	6.87362e-06	4.81877
solute carrier family 12 member 7	SLC12A7	no_significant_change	Q9Y666	-0.582834	13.9824	-5.12856	1.06456e-06	6.90122e-06	4.80738
zinc finger CCCH-type containing, antiviral 1 like	ZC3HAV1L	down_regulated	Q96H79	-0.593653	14.2576	-5.14151	1.08623e-06	7.00929e-06	4.83827
transmembrane protein 88	TMEM88	no_significant_change	Q6PEY1	-0.580757	13.4374	-5.13722	1.08469e-06	7.00929e-06	4.83183
protein kinase C alpha	PRKCA	no_significant_change	P17252	0.505613	16.7688	5.12412	1.08558e-06	7.00929e-06	4.81201
mitogen-activated protein kinase 1	MAPK1	no_significant_change	P28482	-0.384415	17.2289	-5.12055	1.08335e-06	7.00929e-06	4.80415
LEM domain nuclear envelope protein 2	LEMD2	no_significant_change	Q8NC56	0.364216	15.6039	5.1147	1.11163e-06	7.16495e-06	4.76231
maltase-glucoamylase	MGAM	up_regulated	O43451	1.30176	14.8599	5.15036	1.12744e-06	7.25855e-06	4.80714
alpha-1-microglobulin/bikunin precursor	AMBP	up_regulated	P02760	0.807011	18.7315	5.10523	1.15893e-06	7.45275e-06	4.72522
proteasome 26S subunit, ATPase 1	PSMC1	no_significant_change	P62191	-0.263346	16.4706	-5.09586	1.20761e-06	7.75687e-06	4.70112
bridging integrator 1	BIN1	no_significant_change	O00499	0.449815	13.3663	5.1052	1.21212e-06	7.77696e-06	4.72086
transporter 1, ATP binding cassette subfamily B member	TAP1	down_regulated	Q03518	-0.618471	15.1364	-5.09366	1.21936e-06	7.81446e-06	4.67945
3-phosphoinositide dependent protein kinase 1	PDPK1	no_significant_change	O15530	-0.471876	13.2574	-5.15002	1.24461e-06	7.96721e-06	4.78218
WD repeat domain 82	WDR82	no_significant_change	Q6UXN9	0.367349	13.5987	5.09727	1.26647e-06	8.09792e-06	4.67616
UDP-galactose-4-epimerase	GALE	down_regulated	Q14376	-0.811085	15.779	-5.08616	1.271e-06	8.11762e-06	4.64097
NOP9 nucleolar protein	NOP9	no_significant_change	Q86U38	-0.330965	12.2994	-5.0889	1.2781e-06	8.15371e-06	4.65702
serpin family A member 5	SERPINA5	up_regulated	P05154	0.740693	15.2729	5.08261	1.2799e-06	8.15591e-06	4.64444
Rab geranylgeranyltransferase subunit beta	RABGGTB	no_significant_change	P53611	-0.489734	13.6528	-5.09489	1.29176e-06	8.22213e-06	4.66828
protein tyrosine phosphatase receptor type M	PTPRM	no_significant_change	P28827	-0.42286	13.0934	-5.08634	1.30411e-06	8.29136e-06	4.6269
solute carrier family 25 member 35	SLC25A35	up_regulated	Q3KQZ1	0.772166	12.0244	5.14364	1.31288e-06	8.3377e-06	4.70675
guanylate cyclase 1 soluble subunit alpha 2	GUCY1A2	up_regulated	P33402	0.874583	12.7552	5.09092	1.32682e-06	8.41669e-06	4.62032
ceramide synthase 2	CERS2	no_significant_change	Q96G23	-0.527522	14.5232	-5.08703	1.36249e-06	8.63318e-06	4.6049
collagen type IV alpha 2 chain	COL4A2	up_regulated	P08572	0.800139	20.2773	5.06453	1.38537e-06	8.76828e-06	4.55063
thymidine phosphorylase	TYMP	down_regulated	P19971	-0.733818	16.7096	-5.06083	1.40801e-06	8.90152e-06	4.55165
WD repeat domain 1	WDR1	no_significant_change	O75083	0.261038	18.4736	5.05892	1.41982e-06	8.96611e-06	4.53429
ubiquinol-cytochrome c reductase binding protein	UQCRB	up_regulated	P14927	0.639236	16.7239	5.05645	1.43522e-06	9.05316e-06	4.52164
hydroxysteroid 11-beta dehydrogenase 2	HSD11B2	up_regulated	P80365	1.14008	15.6444	5.10504	1.45118e-06	9.14361e-06	4.57035
cullin 4B	CUL4B	no_significant_change	Q13620	-0.221467	14.8557	-5.0525	1.46022e-06	9.19023e-06	4.51006
tRNA methyltransferase 1 like	TRMT1L	no_significant_change	Q7Z2T5	-0.323175	12.3291	-5.07887	1.46872e-06	9.23339e-06	4.54884
transcription elongation factor A3	TCEA3	down_regulated	O75764	-0.836873	12.8577	-5.08036	1.47451e-06	9.25028e-06	4.56298
ubiquitin specific peptidase 5	USP5	no_significant_change	P45974	-0.249326	16.3423	-5.05024	1.47471e-06	9.25028e-06	4.4924
HD domain containing 3	HDDC3	down_regulated	Q8N4P3	-0.63102	14.2851	-5.04849	1.49849e-06	9.38896e-06	4.47792
PDZ and LIM domain 1	PDLIM1	no_significant_change	O00151	0.452839	17.8469	5.04423	1.51391e-06	9.47503e-06	4.48342
collagen type VI alpha 1 chain	COL6A1	up_regulated	P12109	0.974258	20.1029	5.04253	1.52515e-06	9.53473e-06	4.4582
cilia and flagella associated protein 20	CFAP20	no_significant_change	Q9Y6A4	-0.328139	13.9755	-5.04897	1.53451e-06	9.58256e-06	4.49634
ubiquitin specific peptidase 47	USP47	no_significant_change	Q96K76	-0.237297	15.7027	-5.03856	1.55179e-06	9.67973e-06	4.45999
potassium channel tetramerization domain containing 14	KCTD14	down_regulated	Q9BQ13	-1.10169	13.0528	-5.05882	1.55413e-06	9.68357e-06	4.47516
RAB24, member RAS oncogene family	RAB24	down_regulated	Q969Q5	-0.74315	13.9034	-5.04984	1.55628e-06	9.68622e-06	4.46447
platelet and endothelial cell adhesion molecule 1	PECAM1	no_significant_change	P16284	-0.466517	15.6321	-5.0343	1.58092e-06	9.82865e-06	4.43695
copper chaperone for superoxide dismutase	CCS	no_significant_change	O14618	-0.50912	15.3562	-5.03421	1.62193e-06	1.00725e-05	4.40909
component of oligomeric golgi complex 5	COG5	no_significant_change	Q9UP83	-0.378447	13.4939	-5.02627	1.63721e-06	1.01561e-05	4.40223
complement C9	C9	up_regulated	P02748	0.969114	18.2464	5.02481	1.64764e-06	1.02095e-05	4.38323
PWP2 small subunit processome component	PWP2	no_significant_change	Q15269	-0.353548	12.5135	-5.03109	1.70305e-06	1.05413e-05	4.38734
tenascin C	TNC	up_regulated	P24821	1.12097	18.4431	5.01665	1.7072e-06	1.05553e-05	4.35181
dicarbonyl and L-xylulose reductase	DCXR	up_regulated	Q7Z4W1	1.20678	17.1866	5.01548	1.7159e-06	1.05974e-05	4.34232
transforming acidic coiled-coil containing protein 1	TACC1	no_significant_change	O75410	0.322014	13.5792	5.01557	1.72936e-06	1.06688e-05	4.35567
bleomycin hydrolase	BLMH	no_significant_change	Q13867	-0.395791	15.4609	-5.01308	1.73392e-06	1.06852e-05	4.35767
dishevelled associated activator of morphogenesis 2	DAAM2	up_regulated	Q86T65	0.790145	12.7108	5.05442	1.81949e-06	1.11911e-05	4.37684
DnaJ heat shock protein family (Hsp40) member B4	DNAJB4	no_significant_change	Q9UDY4	0.431969	13.0907	5.0057	1.82e-06	1.11911e-05	4.32257
solute carrier family 44 member 1	SLC44A1	no_significant_change	Q8WWI5	0.478268	12.7246	5.03926	1.83357e-06	1.12622e-05	4.3539
ubiquitin specific peptidase 14	USP14	no_significant_change	P54578	-0.306124	16.3263	-4.99793	1.85188e-06	1.13622e-05	4.27626
superoxide dismutase 2	SOD2	down_regulated	P04179	-0.706567	18.7176	-4.99717	1.85796e-06	1.13871e-05	4.26292
collagen type I alpha 1 chain	COL1A1	up_regulated	P02452	1.14914	21.0896	4.99636	1.86454e-06	1.1415e-05	4.27087
Rho GTPase activating protein 6	ARHGAP6	no_significant_change	O43182	0.414517	12.4545	5.0099	1.9002e-06	1.16206e-05	4.31025
protein disulfide isomerase family A member 4	PDIA4	no_significant_change	P13667	-0.356814	17.0235	-4.98102	1.9927e-06	1.21708e-05	4.20253
methionine adenosyltransferase 2A	MAT2A	no_significant_change	P31153	-0.492023	16.9313	-4.98081	1.99451e-06	1.21708e-05	4.18945
lysophosphatidylcholine acyltransferase 3	LPCAT3	no_significant_change	Q6P1A2	-0.37082	15.2361	-4.98179	2.00203e-06	1.22035e-05	4.21223
sorting nexin 12	SNX12	no_significant_change	Q9UMY4	0.346902	16.021	4.97859	2.01376e-06	1.22617e-05	4.2089
prefoldin subunit 6	PFDN6	no_significant_change	O15212	-0.293871	15.4226	-4.97486	2.04656e-06	1.24479e-05	4.19362
solute carrier family 30 member 5	SLC30A5	no_significant_change	Q8TAD4	-0.373594	12.192	-4.9876	2.11011e-06	1.28205e-05	4.18608
ribonuclease P/MRP subunit p25 like	RPP25L	down_regulated	Q8N5L8	-0.621991	13.0543	-5.01529	2.17021e-06	1.31714e-05	4.22462
FXYD domain containing ion transport regulator 2	FXYD2	up_regulated	P54710	0.87988	13.9267	5.01983	2.20758e-06	1.33837e-05	4.22605
NADH:ubiquinone oxidoreductase subunit A2	NDUFA2	up_regulated	O43678	0.613628	15.9384	4.95695	2.24662e-06	1.36058e-05	4.09487
pseudouridine 5'-phosphatase	PUDP	no_significant_change	Q08623	-0.536988	13.9551	-4.98991	2.25993e-06	1.36569e-05	4.15847
adenine phosphoribosyltransferase	APRT	no_significant_change	P07741	-0.522196	17.235	-4.95193	2.25983e-06	1.36569e-05	4.0817
proteasome 26S subunit, non-ATPase 12	PSMD12	no_significant_change	O00232	-0.277919	15.3771	-4.95079	2.27097e-06	1.37089e-05	4.08332
NADH:ubiquinone oxidoreductase subunit A8	NDUFA8	up_regulated	P51970	0.634953	14.6118	4.96377	2.27479e-06	1.37172e-05	4.11798
mitogen-activated protein kinase 13	MAPK13	no_significant_change	O15264	-0.311985	16.1288	-4.95753	2.31641e-06	1.39531e-05	4.1144
basal cell adhesion molecule (Lutheran blood group)	BCAM	no_significant_change	P50895	0.558183	16.3217	4.9454	2.32438e-06	1.39861e-05	4.04963
DnaJ heat shock protein family (Hsp40) member A1	DNAJA1	no_significant_change	P31689	-0.283511	14.7754	-4.94117	2.36716e-06	1.42283e-05	4.06768
amyloid P component, serum	APCS	up_regulated	P02743	1.02652	18.2903	4.93799	2.39979e-06	1.4409e-05	4.02554
NADH:ubiquinone oxidoreductase subunit A5	NDUFA5	up_regulated	Q16718	0.596695	14.5593	4.93927	2.40525e-06	1.44263e-05	4.02919
dihydrolipoamide S-succinyltransferase	DLST	no_significant_change	P36957	0.503475	17.9094	4.93604	2.42005e-06	1.44996e-05	4.01946
2'-deoxynucleoside 5'-phosphate N-hydrolase 1	DNPH1	down_regulated	O43598	-0.699731	17.1919	-4.9332	2.44979e-06	1.46621e-05	4.01538
torsin 1A interacting protein 2	TOR1AIP2	no_significant_change	Q8NFQ8	-0.328867	13.3735	-4.93378	2.4627e-06	1.47238e-05	4.01683
serine/threonine kinase 38	STK38	no_significant_change	Q15208	-0.350679	13.3325	-4.93947	2.50254e-06	1.4946e-05	4.01973
galectin 3 binding protein	LGALS3BP	up_regulated	Q08380	0.599483	15.8971	4.92779	2.50756e-06	1.49601e-05	3.98582
copine 8	CPNE8	no_significant_change	Q86YQ8	-0.358604	12.0201	-4.98121	2.5318e-06	1.50887e-05	4.09043
kinase suppressor of ras 1	KSR1	no_significant_change	Q8IVT5	-0.474521	12.1932	-4.96727	2.53887e-06	1.51147e-05	4.06826
NADH:ubiquinone oxidoreductase subunit B5	NDUFB5	up_regulated	O43674	0.588105	15.3193	4.93002	2.54259e-06	1.51209e-05	3.9916
UBX domain protein 6	UBXN6	no_significant_change	Q9BZV1	-0.276318	14.8947	-4.92271	2.58268e-06	1.53431e-05	3.95866
nuclear casein kinase and cyclin dependent kinase substrate 1	NUCKS1	no_significant_change	Q9H1E3	-0.308262	18.0108	-4.92009	2.59193e-06	1.53654e-05	3.96372
annexin A7	ANXA7	no_significant_change	P20073	0.217133	17.6875	4.92033	2.58922e-06	1.53654e-05	3.94817
caveolae associated protein 3	CAVIN3	up_regulated	Q969G5	0.77301	17.5125	4.91847	2.61004e-06	1.54565e-05	3.94002
prostaglandin reductase 3	PTGR3	up_regulated	Q8N4Q0	0.601595	14.1503	4.93822	2.65204e-06	1.56887e-05	3.98566
MYC binding protein 2	MYCBP2	no_significant_change	O75592	0.309039	13.1014	4.91147	2.71027e-06	1.60162e-05	3.90703
acid phosphatase 1	ACP1	no_significant_change	P24666	-0.317625	17.1694	-4.89996	2.82586e-06	1.66818e-05	3.87187
aldehyde oxidase 1	AOX1	up_regulated	Q06278	1.1431	14.4145	4.90896	2.85065e-06	1.68105e-05	3.86553
crystallin alpha B	CRYAB	down_regulated	P02511	-0.71895	19.9184	-4.89583	2.87635e-06	1.69442e-05	3.85277
syndecan binding protein	SDCBP	up_regulated	O00560	0.673812	14.9776	4.89187	2.92557e-06	1.72161e-05	3.85475
elongin B	ELOB	no_significant_change	Q15370	-0.294118	15.7402	-4.88701	2.98714e-06	1.756e-05	3.83586
sperm associated antigen 9	SPAG9	no_significant_change	O60271	-0.332269	15.8385	-4.88589	3.00142e-06	1.76255e-05	3.81262
microtubule associated protein RP/EB family member 2	MAPRE2	no_significant_change	Q15555	-0.515218	14.7198	-4.88353	3.05467e-06	1.79194e-05	3.78345
AVL9 cell migration associated	AVL9	down_regulated	Q8NBF6	-0.618988	12.8107	-4.91322	3.05987e-06	1.79312e-05	3.84599
engulfment and cell motility 3	ELMO3	down_regulated	Q96BJ8	-0.607077	13.284	-4.88902	3.12849e-06	1.83143e-05	3.79788
NA	NA	no_significant_change	E9PRG8	-0.40795	14.0819	-4.88165	3.15105e-06	1.84271e-05	3.7728
alkB homolog 5, RNA demethylase	ALKBH5	no_significant_change	Q6P6C2	-0.413089	13.74	-4.87516	3.18978e-06	1.86341e-05	3.76324
hook microtubule tethering protein 3	HOOK3	no_significant_change	Q86VS8	0.290388	14.3668	4.87112	3.19722e-06	1.86582e-05	3.75473
coagulation factor IX	F9	up_regulated	P00740	0.748048	16.9511	4.86999	3.21261e-06	1.87286e-05	3.73939
plexin B1	PLXNB1	no_significant_change	O43157	0.449248	11.9806	4.90041	3.29185e-06	1.91706e-05	3.78765
biglycan	BGN	up_regulated	P21810	1.19106	18.4904	4.86124	3.3349e-06	1.94011e-05	3.70883
transducin beta like 3	TBL3	no_significant_change	Q12788	-0.357159	12.6083	-4.86222	3.34552e-06	1.94428e-05	3.71435
adaptor related protein complex 2 subunit beta 1	AP2B1	no_significant_change	P63010	0.24377	16.6504	4.85631	3.40571e-06	1.97722e-05	3.68184
Obg like ATPase 1	OLA1	no_significant_change	Q9NTK5	-0.307039	16.8149	-4.85428	3.43541e-06	1.9924e-05	3.68204
bolA family member 2	BOLA2	no_significant_change	Q9H3K6	-0.333795	14.9124	-4.85172	3.47301e-06	2.01212e-05	3.66555
bolA family member 2B	BOLA2B	no_significant_change	Q9H3K6	-0.333795	14.9124	-4.85172	3.47301e-06	2.01212e-05	3.66555
aminoadipate-semialdehyde dehydrogenase-phosphopantetheinyl transferase	AASDHPPT	no_significant_change	Q9NRN7	-0.515537	13.9943	-4.84874	3.54319e-06	2.04855e-05	3.6587
phosphoglucomutase 2	PGM2	no_significant_change	Q96G03	-0.227692	17.9553	-4.84704	3.54307e-06	2.04855e-05	3.65808
coiled-coil domain containing 127	CCDC127	no_significant_change	Q96BQ5	-0.51237	14.7627	-4.87061	3.55936e-06	2.05579e-05	3.6964
activating signal cointegrator 1 complex subunit 3	ASCC3	no_significant_change	Q8N3C0	-0.406448	13.0888	-4.84595	3.58555e-06	2.06879e-05	3.64597
zinc finger ZZ-type and EF-hand domain containing 1	ZZEF1	no_significant_change	O43149	-0.267281	12.989	-4.84398	3.64248e-06	2.09947e-05	3.65086
spectrin repeat containing nuclear envelope protein 1	SYNE1	no_significant_change	Q8NF91	0.369791	14.3448	4.83665	3.73008e-06	2.14556e-05	3.60243
glutamate-cysteine ligase catalytic subunit	GCLC	no_significant_change	P48506	-0.557785	15.0925	-4.83495	3.73006e-06	2.14556e-05	3.60237
solute carrier family 35 member B2	SLC35B2	no_significant_change	Q8TB61	-0.335266	14.1605	-4.83274	3.76523e-06	2.16356e-05	3.59107
glutamic-oxaloacetic transaminase 1	GOT1	no_significant_change	P17174	-0.547736	18.3337	-4.82938	3.81948e-06	2.19249e-05	3.58416
metastasis associated 1	MTA1	no_significant_change	Q13330	0.337587	12.6377	4.83395	3.82913e-06	2.19578e-05	3.59119
ubiquitin conjugating enzyme E2 M	UBE2M	no_significant_change	P61081	-0.198768	16.344	-4.82758	3.84876e-06	2.20479e-05	3.56641
reticulophagy regulator family member 3	RETREG3	no_significant_change	Q86VR2	-0.281641	13.3954	-4.82164	3.94707e-06	2.2588e-05	3.57096
phosphoribosyl pyrophosphate synthetase associated protein 1	PRPSAP1	no_significant_change	Q14558	-0.389504	13.3865	-4.82878	3.97359e-06	2.27166e-05	3.56402
dual specificity phosphatase 23	DUSP23	down_regulated	Q9BVJ7	-0.655624	15.55	-4.82495	3.97787e-06	2.27179e-05	3.54708
RAS like proto-oncogene B	RALB	no_significant_change	P11234	-0.370365	17.466	-4.81755	4.01625e-06	2.29139e-05	3.53518
pleckstrin homology like domain family B member 1	PHLDB1	no_significant_change	Q86UU1	0.494584	13.5846	4.81699	4.05461e-06	2.31092e-05	3.5227
5'-nucleotidase, cytosolic IIIA	NT5C3A	down_regulated	Q9H0P0	-0.701009	12.8812	-4.85726	4.09911e-06	2.33392e-05	3.59751
cytochrome c oxidase subunit 4I1	COX4I1	up_regulated	P13073	0.665615	17.8954	4.8087	4.16973e-06	2.37172e-05	3.49269
cold inducible RNA binding protein	CIRBP	no_significant_change	Q14011	0.260211	16.7328	4.80673	4.20471e-06	2.3892e-05	3.49913
doublecortin like kinase 1	DCLK1	up_regulated	O15075	0.75399	13.3723	4.82091	4.23884e-06	2.40615e-05	3.50049
pipecolic acid and sarcosine oxidase	PIPOX	up_regulated	Q9P0Z9	1.72041	14.2354	4.85833	4.25648e-06	2.41372e-05	3.54709
LysM domain containing 2	LYSMD2	no_significant_change	Q8IV50	-0.409818	13.6441	-4.80768	4.27908e-06	2.42409e-05	3.48876
myeloid derived growth factor	MYDGF	no_significant_change	Q969H8	-0.403871	15.1824	-4.81062	4.28992e-06	2.42779e-05	3.49559
epidermal growth factor receptor pathway substrate 15	EPS15	no_significant_change	P42566	0.301281	14.1618	4.80295	4.30289e-06	2.43267e-05	3.47332
LIM and calponin homology domains 1	LIMCH1	no_significant_change	Q9UPQ0	0.448631	13.8892	4.79934	4.36908e-06	2.4676e-05	3.44354
HCLS1 binding protein 3	HS1BP3	no_significant_change	Q53T59	-0.425795	15.638	-4.79396	4.43831e-06	2.5032e-05	3.43401
stress induced phosphoprotein 1	STIP1	no_significant_change	P31948	-0.262996	17.6068	-4.79382	4.44101e-06	2.5032e-05	3.42966
interferon induced protein with tetratricopeptide repeats 2	IFIT2	no_significant_change	P09913	-0.499754	14.1229	-4.80027	4.44756e-06	2.50437e-05	3.44868
EFR3 homolog A	EFR3A	no_significant_change	Q14156	0.322034	13.5852	4.79818	4.45411e-06	2.50555e-05	3.44953
EARP complex and GARP complex interacting protein 1	EIPR1	no_significant_change	Q53HC9	-0.424354	14.4369	-4.79956	4.461e-06	2.50691e-05	3.46027
chondroitin sulfate proteoglycan 4	CSPG4	down_regulated	Q6UVK1	-0.607891	14.3233	-4.79109	4.52416e-06	2.53986e-05	3.42203
kinesin family member 13B	KIF13B	no_significant_change	Q9NQT8	0.369315	14.7171	4.78823	4.54709e-06	2.55019e-05	3.40828
cytidine monophosphate N-acetylneuraminic acid synthetase	CMAS	no_significant_change	Q8NFW8	-0.268271	15.5109	-4.78758	4.55969e-06	2.5547e-05	3.41524
protein disulfide isomerase family A member 3	PDIA3	no_significant_change	P30101	-0.244374	19.1461	-4.78361	4.63672e-06	2.59527e-05	3.38748
pyrroline-5-carboxylate reductase 3	PYCR3	no_significant_change	Q53H96	-0.468926	14.1756	-4.78733	4.66246e-06	2.60708e-05	3.39832
DENN domain containing 4A	DENND4A	no_significant_change	Q7Z401	-0.437928	12.1088	-4.80395	4.82773e-06	2.6968e-05	3.42859
potassium channel tetramerization domain containing 18	KCTD18	no_significant_change	Q6PI47	-0.457533	12.0006	-4.80932	4.85273e-06	2.70808e-05	3.44792
NADH:ubiquinone oxidoreductase subunit A6	NDUFA6	up_regulated	P56556	0.642812	16.4123	4.77111	4.88806e-06	2.72508e-05	3.34402
HIV-1 Tat interactive protein 2	HTATIP2	down_regulated	Q9BUP3	-0.665841	13.888	-4.78004	5.11043e-06	2.84622e-05	3.35389
interferon induced with helicase C domain 1	IFIH1	no_significant_change	Q9BYX4	-0.492803	12.032	-4.77507	5.25986e-06	2.92654e-05	3.31385
FTO alpha-ketoglutarate dependent dioxygenase	FTO	no_significant_change	Q9C0B1	-0.481161	13.9427	-4.75748	5.28577e-06	2.93805e-05	3.29167
peroxisomal biogenesis factor 11 beta	PEX11B	down_regulated	O96011	-0.595417	14.0075	-4.76166	5.30815e-06	2.94757e-05	3.28552
scavenger receptor class F member 2	SCARF2	up_regulated	Q96GP6	0.871563	12.3794	4.77864	5.31476e-06	2.94833e-05	3.31092
COPI coat complex subunit alpha	COPA	no_significant_change	P53621	-0.184676	16.8806	-4.74889	5.36751e-06	2.97465e-05	3.25378
cytidine/uridine monophosphate kinase 1	CMPK1	no_significant_change	P30085	-0.396341	16.2955	-4.74658	5.41979e-06	3.00066e-05	3.2423
KRR1 small subunit processome component homolog	KRR1	no_significant_change	Q13601	-0.45653	13.8243	-4.76468	5.53688e-06	3.06247e-05	3.2958
phosphatidylinositol glycan anchor biosynthesis class T	PIGT	no_significant_change	Q969N2	-0.392302	13.1373	-4.76882	5.58293e-06	3.0849e-05	3.28239
microsomal glutathione S-transferase 2	MGST2	no_significant_change	Q99735	-0.465291	17.1477	-4.73555	5.6769e-06	3.13374e-05	3.20779
cullin 5	CUL5	no_significant_change	Q93034	-0.24646	14.6964	-4.73358	5.72389e-06	3.15657e-05	3.20208
ATPase Na+/K+ transporting subunit beta 3	ATP1B3	no_significant_change	P54709	0.45668	14.9279	4.74008	5.76678e-06	3.17399e-05	3.21034
spermatogenesis associated serine rich 2 like	SPATS2L	no_significant_change	Q9NUQ6	-0.41349	13.8711	-4.73678	5.76459e-06	3.17399e-05	3.19053
galectin 2	LGALS2	down_regulated	P05162	-1.13535	13.3676	-4.77259	5.80619e-06	3.19255e-05	3.2448
N-acetylglucosamine kinase	NAGK	no_significant_change	Q9UJ70	-0.266616	17.1525	-4.72873	5.84153e-06	3.20884e-05	3.17037
membrane metalloendopeptidase	MME	up_regulated	P08473	1.25405	15.9088	4.73967	5.86147e-06	3.21665e-05	3.18461
RIC8 guanine nucleotide exchange factor A	RIC8A	no_significant_change	Q9NPQ8	-0.27238	14.71	-4.72782	5.90324e-06	3.23641e-05	3.1703
ubiquitin specific peptidase 10	USP10	no_significant_change	Q14694	-0.307951	13.7833	-4.72516	5.92973e-06	3.24776e-05	3.17286
peptidylglycine alpha-amidating monooxygenase	PAM	no_significant_change	P19021	-0.503689	11.5462	-4.76185	6.00984e-06	3.28843e-05	3.22856
flap structure-specific endonuclease 1	FEN1	no_significant_change	P39748	-0.396397	14.5799	-4.72154	6.02039e-06	3.29099e-05	3.13907
BAG cochaperone 3	BAG3	no_significant_change	O95817	-0.271006	14.5791	-4.72115	6.03018e-06	3.29314e-05	3.14956
DExH-box helicase 30	DHX30	no_significant_change	Q7L2E3	0.363229	14.7379	4.71635	6.1528e-06	3.35684e-05	3.11931
actin related protein 2/3 complex subunit 5 like	ARPC5L	no_significant_change	Q9BPX5	0.322612	15.1665	4.71512	6.18438e-06	3.37079e-05	3.11366
protein O-glucosyltransferase 2	POGLUT2	no_significant_change	Q6UW63	-0.570794	13.8328	-4.72655	6.38042e-06	3.47426e-05	3.13809
nucleolar protein 7	NOL7	no_significant_change	Q9UMY1	-0.351823	12.5543	-4.71475	6.4089e-06	3.48639e-05	3.09771
ubiquitin specific peptidase 25	USP25	no_significant_change	Q9UHP3	-0.404941	12.3686	-4.73577	6.45183e-06	3.50635e-05	3.14545
eukaryotic translation initiation factor 2 subunit gamma	EIF2S3	no_significant_change	P41091	-0.273666	16.2922	-4.70436	6.46904e-06	3.5123e-05	3.06374
component of oligomeric golgi complex 6	COG6	no_significant_change	Q9Y2V7	-0.34608	13.3231	-4.71226	6.47557e-06	3.51245e-05	3.09907
GCN1 activator of EIF2AK4	GCN1	no_significant_change	Q92616	-0.193494	15.1782	-4.69838	6.63287e-06	3.5943e-05	3.07509
fumarylacetoacetate hydrolase	FAH	down_regulated	P16930	-0.70475	17.2579	-4.6977	6.65177e-06	3.60107e-05	3.06662
mitotic arrest deficient 2 like 1	MAD2L1	down_regulated	Q13257	-0.594332	12.3588	-4.76029	6.69656e-06	3.61873e-05	3.19674
DEAD-box helicase 31	DDX31	no_significant_change	Q9H8H2	-0.538854	11.8549	-4.71863	6.69729e-06	3.61873e-05	3.08671
cytochrome c oxidase subunit III	COX3	up_regulated	P00414	0.761518	13.8996	4.73794	6.75177e-06	3.64466e-05	3.10089
UBX domain protein 4	UBXN4	no_significant_change	Q92575	-0.359875	14.758	-4.69389	6.75829e-06	3.64467e-05	3.02005
plexin domain containing 2	PLXDC2	no_significant_change	Q6UX71	0.471296	14.7567	4.6914	6.87369e-06	3.70335e-05	3.00991
phosducin like 3	PDCL3	no_significant_change	Q9H2J4	-0.359327	13.4846	-4.69149	6.96309e-06	3.74792e-05	3.01908
trans-golgi network protein 2	TGOLN2	no_significant_change	O43493	-0.374723	13.0844	-4.68478	7.02016e-06	3.77502e-05	2.98396
transmembrane 7 superfamily member 2	TM7SF2	no_significant_change	O76062	0.559701	14.9466	4.71611	7.11529e-06	3.82251e-05	3.06218
diacylglycerol kinase alpha	DGKA	no_significant_change	P23743	0.555762	12.2424	4.69615	7.1256e-06	3.82439e-05	3.0264
caspase 6	CASP6	no_significant_change	P55212	-0.426645	12.7644	-4.70504	7.13918e-06	3.82802e-05	3.0338
GIPC PDZ domain containing family member 2	GIPC2	down_regulated	Q8TF65	-0.709939	15.2332	-4.67962	7.17262e-06	3.84228e-05	2.98763
kynurenine aminotransferase 3	KYAT3	no_significant_change	Q6YP21	0.543301	14.2639	4.68172	7.25144e-06	3.8808e-05	2.9835
hydroxysteroid 17-beta dehydrogenase 7	HSD17B7	down_regulated	P56937	-0.675795	12.2936	-4.7293	7.2719e-06	3.88804e-05	3.08691
MAM domain containing 2	MAMDC2	up_regulated	Q7Z304	0.88195	12.9422	4.67936	7.42287e-06	3.96499e-05	2.94487
prefoldin subunit 5	PFDN5	no_significant_change	Q99471	-0.338109	14.0756	-4.67114	7.43039e-06	3.96523e-05	2.92876
WD repeat domain 43	WDR43	no_significant_change	Q15061	-0.394139	13.328	-4.67118	7.52576e-06	4.01231e-05	2.9393
NADH:ubiquinone oxidoreductase subunit S6	NDUFS6	up_regulated	O75380	0.624642	13.7553	4.69096	7.56392e-06	4.02501e-05	2.96501
SKI2 subunit of superkiller complex	SKIC2	no_significant_change	Q15477	-0.36018	14.9016	-4.66689	7.56306e-06	4.02501e-05	2.93525
transmembrane p24 trafficking protein 9	TMED9	no_significant_change	Q9BVK6	-0.256181	17.1069	-4.66461	7.6352e-06	4.05909e-05	2.92071
prostaglandin reductase 2	PTGR2	down_regulated	Q8N8N7	-0.792976	15.0933	-4.66458	7.73496e-06	4.10824e-05	2.91298
lipase A, lysosomal acid type	LIPA	down_regulated	P38571	-0.802426	13.3297	-4.68908	7.81034e-06	4.14435e-05	2.97192
keratin 17	KRT17	up_regulated	Q04695	0.735151	14.4936	4.67629	7.90868e-06	4.19257e-05	2.94884
F-box and WD repeat domain containing 9	FBXW9	no_significant_change	Q5XUX1	-0.456768	12.9004	-4.65899	7.9164e-06	4.19271e-05	2.87313
succinate-CoA ligase ADP-forming subunit beta	SUCLA2	no_significant_change	Q9P2R7	0.508139	16.3715	4.65548	7.93028e-06	4.19609e-05	2.8771
erythrocyte membrane protein band 4.1 like 1	EPB41L1	no_significant_change	Q9H4G0	0.423186	15.6542	4.65344	7.9977e-06	4.22778e-05	2.8551
ribosomal protein S14	RPS14	no_significant_change	P62263	-0.213721	18.9693	-4.65258	8.02643e-06	4.23898e-05	2.87026
component of oligomeric golgi complex 4	COG4	no_significant_change	Q9H9E3	-0.373991	12.8203	-4.65694	8.03625e-06	4.24018e-05	2.87393
5'-nucleotidase domain containing 3	NT5DC3	down_regulated	Q86UY8	-0.887686	14.3346	-4.67589	8.10935e-06	4.27072e-05	2.94524
heparan sulfate proteoglycan 2	HSPG2	up_regulated	P98160	0.631168	19.0387	4.65017	8.1071e-06	4.27072e-05	2.848
crystallin beta-gamma domain containing 1	CRYBG1	no_significant_change	Q9Y4K1	-0.466398	13.3019	-4.64985	8.16908e-06	4.29814e-05	2.84109
glycosyltransferase 8 domain containing 1	GLT8D1	no_significant_change	Q68CQ7	0.372384	12.9039	4.6873	8.21553e-06	4.31854e-05	2.92319
large 60S subunit nuclear export GTPase 1	LSG1	no_significant_change	Q9H089	-0.398546	13.0399	-4.65391	8.30288e-06	4.36037e-05	2.86282
ubiquinol-cytochrome c reductase core protein 1	UQCRC1	up_regulated	P31930	0.646009	17.7565	4.64171	8.3965e-06	4.40542e-05	2.82092
DEAD-box helicase 10	DDX10	no_significant_change	Q13206	-0.39244	11.8284	-4.67815	8.5254e-06	4.46887e-05	2.8935
major facilitator superfamily domain containing 1	MFSD1	no_significant_change	Q9H3U5	-0.525601	14.0523	-4.64265	8.58129e-06	4.49397e-05	2.82101
canopy FGF signaling regulator 2	CNPY2	down_regulated	Q9Y2B0	-0.591231	15.1755	-4.62989	8.81766e-06	4.61345e-05	2.7639
adaptor related protein complex 2 subunit alpha 1	AP2A1	no_significant_change	O95782	0.267792	16.1162	4.62877	8.85871e-06	4.63061e-05	2.76599
PHD finger protein 2	PHF2	no_significant_change	O75151	0.365424	12.5984	4.67333	8.93508e-06	4.66619e-05	2.91217
cofilin 2	CFL2	no_significant_change	Q9Y281	0.534629	15.053	4.62846	8.98192e-06	4.68629e-05	2.77033
RAD23 homolog A, nucleotide excision repair protein	RAD23A	no_significant_change	P54725	-0.330669	16.1222	-4.62369	9.04674e-06	4.71573e-05	2.74192
cadherin 1	CDH1	no_significant_change	P12830	0.573947	14.1198	4.62181	9.23176e-06	4.80771e-05	2.72581
Rho associated coiled-coil containing protein kinase 1	ROCK1	no_significant_change	Q13464	0.263833	15.4249	4.61529	9.36621e-06	4.8732e-05	2.72989
protein phosphatase 2 catalytic subunit beta	PPP2CB	no_significant_change	P62714	-0.207469	16.194	-4.6735	9.37786e-06	4.87475e-05	2.85248
acyl-CoA binding domain containing 6	ACBD6	no_significant_change	Q9BR61	-0.468416	11.6277	-4.64848	9.44553e-06	4.90538e-05	2.80359
succinate-CoA ligase GDP-forming subunit beta	SUCLG2	up_regulated	Q96I99	0.836728	16.9253	4.60975	9.58288e-06	4.96752e-05	2.69095
1,4-alpha-glucan branching enzyme 1	GBE1	no_significant_change	Q04446	-0.482979	16.7748	-4.60984	9.57931e-06	4.96752e-05	2.68718
integrin alpha FG-GAP repeat containing 2	ITFG2	no_significant_change	Q969R8	-0.498046	13.4804	-4.643	1.00004e-05	5.17822e-05	2.75094
D-dopachrome tautomerase	DDT	down_regulated	P30046	-0.653821	16.7856	-4.60847	1.00078e-05	5.17822e-05	2.70428
mesoderm development LRP chaperone	MESD	no_significant_change	Q14696	-0.301972	15.0763	-4.59339	1.02515e-05	5.29455e-05	2.63694
NEDD1 gamma-tubulin ring complex targeting factor	NEDD1	no_significant_change	Q8NHV4	-0.362449	12.5959	-4.59494	1.0248e-05	5.29455e-05	2.63545
nuclear receptor 2C2 associated protein	NR2C2AP	no_significant_change	Q86WQ0	-0.514329	11.7117	-4.64727	1.03066e-05	5.31815e-05	2.78501
ubiquitin specific peptidase 40	USP40	no_significant_change	Q9NVE5	-0.508664	11.8058	-4.60954	1.03877e-05	5.35505e-05	2.67301
SNAP associated protein	SNAPIN	no_significant_change	O95295	-0.315173	13.6938	-4.59104	1.06099e-05	5.46458e-05	2.61216
NADH:ubiquinone oxidoreductase subunit B7	NDUFB7	up_regulated	P17568	0.616109	14.5913	4.61723	1.06267e-05	5.46595e-05	2.67824
RAB9A, member RAS oncogene family	RAB9A	no_significant_change	P51151	-0.419277	13.3218	-4.60206	1.0632e-05	5.46595e-05	2.63071
diacylglycerol lipase beta	DAGLB	no_significant_change	Q8NCG7	-0.372414	12.8623	-4.60867	1.06595e-05	5.47508e-05	2.69181
titin	TTN	down_regulated	Q8WZ42	-0.741126	14.5868	-4.58624	1.07526e-05	5.51351e-05	2.61391
RAS like proto-oncogene A	RALA	no_significant_change	P11233	0.315871	14.444	4.58175	1.0754e-05	5.51351e-05	2.59128
charged multivesicular body protein 2B	CHMP2B	no_significant_change	Q9UQN3	0.354008	15.0401	4.58073	1.08644e-05	5.56505e-05	2.56909
transportin 2	TNPO2	no_significant_change	O14787	-0.292929	13.3346	-4.57311	1.12093e-05	5.73645e-05	2.54523
eukaryotic translation initiation factor 2B subunit delta	EIF2B4	no_significant_change	Q9UI10	-0.19437	14.1578	-4.57058	1.12592e-05	5.75677e-05	2.55474
F-box protein 22	FBXO22	no_significant_change	Q8NEZ5	-0.306977	15.1007	-4.56756	1.13993e-05	5.82309e-05	2.54005
HSPA (Hsp70) binding protein 1	HSPBP1	no_significant_change	Q9NZL4	-0.409653	14.3142	-4.57626	1.14165e-05	5.82656e-05	2.55316
vasodilator stimulated phosphoprotein	VASP	no_significant_change	P50552	0.362118	16.5858	4.56692	1.14292e-05	5.82773e-05	2.52579
small nuclear ribonucleoprotein D2 polypeptide	SNRPD2	no_significant_change	P62316	-0.278908	16.6724	-4.55673	1.19168e-05	6.07088e-05	2.49092
propionyl-CoA carboxylase subunit beta	PCCB	up_regulated	P05166	0.857767	16.5516	4.55591	1.19569e-05	6.08579e-05	2.47213
armadillo repeat containing X-linked 1	ARMCX1	no_significant_change	Q9P291	0.491041	13.9397	4.55729	1.21049e-05	6.1555e-05	2.48002
fibrillarin	FBL	no_significant_change	P22087	-0.28973	15.9224	-4.55016	1.22415e-05	6.21937e-05	2.4707
nuclear factor I X	NFIX	up_regulated	Q14938	0.597395	12.6041	4.57866	1.25091e-05	6.34958e-05	2.52143
testis development related protein	TDRP	no_significant_change	Q86YL5	-0.453921	12.6653	-4.56638	1.25525e-05	6.36584e-05	2.4738
thyroid hormone receptor interactor 4	TRIP4	no_significant_change	Q15650	-0.378155	12.466	-4.57117	1.25908e-05	6.37951e-05	2.51155
lipid droplet associated hydrolase	LDAH	no_significant_change	Q9H6V9	-0.540465	14.6704	-4.54779	1.26602e-05	6.40889e-05	2.43743
insulin like growth factor binding protein 6	IGFBP6	up_regulated	P24592	0.958928	13.1625	4.56567	1.26808e-05	6.41352e-05	2.46576
synapse associated protein 1	SYAP1	no_significant_change	Q96A49	-0.299898	12.441	-4.54244	1.27082e-05	6.4216e-05	2.42771
SWI/SNF related, matrix associated, actin dependent regulator of chromatin, subfamily a, member 2	SMARCA2	no_significant_change	P51531	0.292549	13.4328	4.54046	1.28872e-05	6.50616e-05	2.42243
ribosomal protein S19	RPS19	no_significant_change	P39019	-0.190827	18.5209	-4.53457	1.3047e-05	6.58093e-05	2.39986
DEAD-box helicase 47	DDX47	no_significant_change	Q9H0S4	-0.318911	13.0162	-4.53864	1.30609e-05	6.58205e-05	2.42326
carbonyl reductase 4	CBR4	up_regulated	Q8N4T8	0.627856	14.4943	4.5337	1.33261e-05	6.70966e-05	2.40047
syntaxin binding protein 1	STXBP1	no_significant_change	P61764	0.281146	14.1951	4.52892	1.33513e-05	6.71632e-05	2.37933
cell division cycle 42	CDC42	no_significant_change	P60953	-0.232053	17.3992	-4.52745	1.34316e-05	6.75069e-05	2.37889
STARD3 N-terminal like	STARD3NL	no_significant_change	O95772	-0.524653	13.848	-4.56966	1.35202e-05	6.78914e-05	2.48179
fibulin 2	FBLN2	up_regulated	P98095	0.933535	15.6912	4.52092	1.3794e-05	6.92042e-05	2.34356
USO1 vesicle transport factor	USO1	no_significant_change	O60763	-0.248797	16.0617	-4.52016	1.38369e-05	6.93575e-05	2.33203
enolase-phosphatase 1	ENOPH1	no_significant_change	Q9UHY7	-0.461458	14.241	-4.52237	1.38725e-05	6.94738e-05	2.34463
tropomodulin 2	TMOD2	no_significant_change	Q9NZR1	0.518754	13.3649	4.53241	1.39097e-05	6.95982e-05	2.36152
solute carrier family 30 member 1	SLC30A1	no_significant_change	Q9Y6M5	-0.432609	14.5691	-4.52572	1.39335e-05	6.96553e-05	2.3648
ribosomal protein S3A	RPS3A	no_significant_change	P61247	-0.207367	18.0205	-4.51822	1.39466e-05	6.96585e-05	2.35544
amidohydrolase domain containing 2	AMDHD2	no_significant_change	Q9Y303	-0.555092	15.1817	-4.51861	1.40047e-05	6.98868e-05	2.33227
meiosis regulator for oocyte development	MIOS	no_significant_change	Q9NXC5	-0.32636	13.3388	-4.51688	1.4023e-05	6.99158e-05	2.34108
pseudouridine synthase 7	PUS7	no_significant_change	Q96PZ0	-0.405513	12.8252	-4.53018	1.4128e-05	7.03766e-05	2.36762
MARCKS like 1	MARCKSL1	no_significant_change	P49006	-0.457268	15.878	-4.51387	1.41961e-05	7.06531e-05	2.33624
dedicator of cytokinesis 7	DOCK7	no_significant_change	Q96N67	0.283675	13.2316	4.5167	1.42793e-05	7.10043e-05	2.32495
S-phase kinase associated protein 1	SKP1	no_significant_change	P63208	-0.301631	15.6251	-4.5046	1.47419e-05	7.32359e-05	2.28939
protein phosphatase 3 catalytic subunit alpha	PPP3CA	no_significant_change	Q08209	0.262201	15.1037	4.50578	1.47541e-05	7.32359e-05	2.2869
guanylate binding protein 4	GBP4	no_significant_change	Q96PP9	-0.547232	12.7434	-4.52884	1.48094e-05	7.34451e-05	2.33929
HNF1 homeobox B	HNF1B	no_significant_change	P35680	-0.457687	12.9338	-4.51261	1.4876e-05	7.37102e-05	2.30438
golgi phosphoprotein 3 like	GOLPH3L	no_significant_change	Q9H4A5	-0.491641	12.6093	-4.51832	1.49181e-05	7.3854e-05	2.30107
sphingosine-1-phosphate lyase 1	SGPL1	no_significant_change	O95470	-0.31595	14.1168	-4.49868	1.51004e-05	7.46904e-05	2.25955
aminopeptidase like 1	NPEPL1	no_significant_change	Q8NDH3	-0.377085	14.5341	-4.49537	1.53914e-05	7.60626e-05	2.26462
RAB8B, member RAS oncogene family	RAB8B	no_significant_change	Q92930	0.274893	15.1718	4.49248	1.55727e-05	7.6891e-05	2.23491
leucyl-tRNA synthetase 1	LARS1	no_significant_change	Q9P2J5	-0.200478	15.7365	-4.48712	1.58259e-05	7.80727e-05	2.21911
dual specificity phosphatase 12	DUSP12	no_significant_change	Q9UNI6	0.334495	14.0023	4.49808	1.58723e-05	7.82326e-05	2.24043
phosphoserine aminotransferase 1	PSAT1	up_regulated	Q9Y617	1.6393	14.7841	4.50784	1.65894e-05	8.16955e-05	2.21496
acyl-CoA dehydrogenase family member 10	ACAD10	up_regulated	Q6JQN1	0.764972	13.8497	4.50512	1.67688e-05	8.25064e-05	2.22134
ALG6 alpha-1,3-glucosyltransferase	ALG6	no_significant_change	Q9Y672	-0.414777	13.2108	-4.5034	1.68836e-05	8.29986e-05	2.22295
regulator of microtubule dynamics 2	RMDN2	no_significant_change	Q96LZ7	0.377543	12.944	4.49178	1.717e-05	8.4333e-05	2.19503
dephospho-CoA kinase domain containing	DCAKD	no_significant_change	Q8WVC6	0.33032	13.4391	4.47189	1.73182e-05	8.49865e-05	2.15793
ADP ribosylation factor 6	ARF6	no_significant_change	P62330	0.349358	15.5904	4.46438	1.73519e-05	8.50771e-05	2.13403
UTP3 small subunit processome component	UTP3	no_significant_change	Q9NQZ2	-0.390675	12.8925	-4.46955	1.7586e-05	8.61497e-05	2.12416
PAT1 homolog 1, processing body mRNA decay factor	PATL1	no_significant_change	Q86TB9	-0.38094	12.6925	-4.47492	1.77537e-05	8.68956e-05	2.14016
CD81 molecule	CD81	no_significant_change	P60033	0.571778	13.4116	4.47386	1.78291e-05	8.71889e-05	2.1424
discs large MAGUK scaffold protein 1	DLG1	no_significant_change	Q12959	0.318934	14.6681	4.45419	1.80809e-05	8.8343e-05	2.09575
nucleophosmin 1	NPM1	no_significant_change	P06748	-0.467874	18.9557	-4.45204	1.82386e-05	8.90363e-05	2.07768
KIAA0319 like	KIAA0319L	down_regulated	Q8IZA0	-0.598842	11.6969	-4.46618	1.87508e-05	9.14572e-05	2.09096
epiplakin 1	EPPK1	down_regulated	P58107	-0.630432	15.5817	-4.44016	1.91332e-05	9.32411e-05	2.03138
pelota mRNA surveillance and ribosome rescue factor	PELO	no_significant_change	Q9BRX2	-0.232384	13.4235	-4.42907	2.00062e-05	9.74109e-05	1.98309
collagen type VI alpha 3 chain	COL6A3	up_regulated	P12111	0.77241	20.3719	4.42675	2.01938e-05	9.82393e-05	1.98323
CD58 molecule	CD58	no_significant_change	P19256	-0.328325	14.3407	-4.44132	2.02994e-05	9.86673e-05	2.03976
family with sequence similarity 120A	FAM120A	no_significant_change	Q9NZB2	-0.168813	15.7994	-4.42435	2.03897e-05	9.90204e-05	1.9672
GRAM domain containing 4	GRAMD4	no_significant_change	Q6IC98	-0.560722	12.3007	-4.44097	2.04576e-05	9.92116e-05	2.02839
chloride nucleotide-sensitive channel 1A	CLNS1A	no_significant_change	P54105	-0.353911	14.1325	-4.43772	2.04644e-05	9.92116e-05	1.99999
cytohesin 3	CYTH3	no_significant_change	O43739	0.415068	13.8082	4.45335	2.05759e-05	9.96662e-05	2.07324
zinc finger and BTB domain containing 8 opposite strand	ZBTB8OS	no_significant_change	Q8IWT0	-0.456957	12.1938	-4.47321	2.06343e-05	9.98628e-05	2.1057
transmembrane protein 201	TMEM201	no_significant_change	Q5SNT2	-0.584559	12.8858	-4.42565	2.10885e-05	0.000101973	1.97117
NUBP iron-sulfur cluster assembly factor 2, cytosolic	NUBP2	no_significant_change	Q9Y5Y2	-0.406767	13.9347	-4.44276	2.11468e-05	0.000102167	2.02766
mannose-6-phosphate receptor, cation dependent	M6PR	no_significant_change	P20645	-0.509132	12.8146	-4.42007	2.14389e-05	0.000103489	1.9337
lin-7 homolog C, crumbs cell polarity complex component	LIN7C	no_significant_change	Q9NUP9	0.334716	15.4664	4.41158	2.16912e-05	0.000104617	1.92036
cell division cycle 16	CDC16	no_significant_change	Q13042	-0.300017	13.652	-4.41897	2.17852e-05	0.00010498	1.94537
ectonucleotide pyrophosphatase/phosphodiesterase 4	ENPP4	no_significant_change	Q9Y6X5	-0.41533	12.7869	-4.42221	2.19014e-05	0.00010545	1.96182
component of oligomeric golgi complex 3	COG3	no_significant_change	Q96JB2	-0.373933	12.6608	-4.41596	2.20478e-05	0.000106064	1.9211
myeloid associated differentiation marker	MYADM	no_significant_change	Q96S97	0.498987	16.6722	4.40328	2.2305e-05	0.000107209	1.88934
5-methyltetrahydrofolate-homocysteine methyltransferase	MTR	no_significant_change	Q99707	-0.396277	13.9322	-4.39723	2.28512e-05	0.000109741	1.86886
STAM binding protein	STAMBP	no_significant_change	O95630	-0.333176	13.3311	-4.39936	2.30254e-05	0.000110483	1.88125
serine/threonine kinase 38 like	STK38L	no_significant_change	Q9Y2H1	0.415106	13.2676	4.40702	2.31191e-05	0.000110657	1.89702
cysteine rich protein 1	CRIP1	up_regulated	P50238	0.797823	14.4239	4.3971	2.31073e-05	0.000110657	1.88135
major histocompatibility complex, class I, C	HLA-C	no_significant_change	P10321	-0.521248	17.5291	-4.39695	2.31209e-05	0.000110657	1.86289
rhomboid domain containing 2	RHBDD2	no_significant_change	Q6NTF9	0.416914	11.9039	4.42329	2.31562e-05	0.000110732	1.93036
endothelial cell adhesion molecule	ESAM	no_significant_change	Q96AP7	-0.568895	14.0537	-4.39828	2.32528e-05	0.000111004	1.89318
Tax1 binding protein 3	TAX1BP3	no_significant_change	O14907	0.367296	16.2212	4.39171	2.32402e-05	0.000111004	1.85395
interferon induced protein with tetratricopeptide repeats 5	IFIT5	no_significant_change	Q13325	-0.406981	14.1155	-4.39374	2.35463e-05	0.00011231	1.85313
anaphase promoting complex subunit 2	ANAPC2	no_significant_change	Q9UJX6	-0.321791	11.8844	-4.39955	2.36719e-05	0.000112813	1.84945
transient receptor potential cation channel subfamily M member 4	TRPM4	no_significant_change	Q8TD43	0.49305	12.6203	4.4064	2.376e-05	0.000113137	1.86433
sideroflexin 2	SFXN2	up_regulated	Q96NB2	1.01429	14.7882	4.38181	2.44291e-05	0.000116225	1.80672
GRB10 interacting GYF protein 2	GIGYF2	no_significant_change	Q6Y7W6	-0.237253	13.6895	-4.37578	2.47663e-05	0.000117729	1.78598
inositol 1,4,5-trisphosphate receptor type 3	ITPR3	no_significant_change	Q14573	-0.451393	13.3178	-4.37196	2.52756e-05	0.000119947	1.77164
archain 1	ARCN1	no_significant_change	P48444	-0.180156	16.6168	-4.37083	2.52603e-05	0.000119947	1.77137
multimerin 2	MMRN2	down_regulated	Q9H8L6	-0.615853	15.285	-4.37006	2.53375e-05	0.000120139	1.75756
collagen type VI alpha 2 chain	COL6A2	up_regulated	P12110	0.858225	19.994	4.36607	2.57438e-05	0.000121963	1.74526
G protein subunit alpha o1	GNAO1	no_significant_change	P09471	0.413625	16.8496	4.39091	2.59253e-05	0.000122719	1.80969
collagen type III alpha 1 chain	COL3A1	up_regulated	P02461	1.3663	19.316	4.36404	2.59528e-05	0.000122746	1.73428
VPS41 subunit of HOPS complex	VPS41	no_significant_change	P49754	-0.303843	12.0779	-4.39713	2.60229e-05	0.000122973	1.82708
thrombospondin 2	THBS2	up_regulated	P35442	1.32357	14.2235	4.38292	2.60611e-05	0.000123051	1.81563
Rho guanine nucleotide exchange factor 10	ARHGEF10	no_significant_change	O15013	-0.333535	11.8307	-4.36895	2.62694e-05	0.00012393	1.76511
transmembrane BAX inhibitor motif containing 6	TMBIM6	no_significant_change	P55061	-0.454852	14.6349	-4.37242	2.71594e-05	0.00012795	1.76322
proteasome 26S subunit, non-ATPase 7	PSMD7	no_significant_change	P51665	-0.246587	16.1444	-4.35255	2.7167e-05	0.00012795	1.69089
kalirin RhoGEF kinase	KALRN	no_significant_change	O60229	0.563574	12.0685	4.39087	2.72649e-05	0.000128303	1.79856
nuclear envelope integral membrane protein 1	NEMP1	no_significant_change	O14524	0.389594	12.5481	4.36864	2.75644e-05	0.000129603	1.72509
Rho GTPase activating protein 18	ARHGAP18	no_significant_change	Q8N392	-0.287586	14.8541	-4.34799	2.76636e-05	0.000129961	1.67541
acidic nuclear phosphoprotein 32 family member A	ANP32A	no_significant_change	P39687	-0.277885	17.4117	-4.34506	2.79871e-05	0.000131371	1.67211
vesicle associated membrane protein 2	VAMP2	no_significant_change	P63027	0.267835	17.619	4.37795	2.82428e-05	0.00013246	1.77071
vesicle associated membrane protein 8	VAMP8	no_significant_change	Q9BV40	-0.377098	16.012	-4.34226	2.83003e-05	0.000132619	1.66057
2'-5'-oligoadenylate synthetase 2	OAS2	down_regulated	P29728	-0.594279	12.9725	-4.36425	2.83991e-05	0.000132971	1.71936
threonyl-tRNA synthetase 3	TARS3	no_significant_change	A2RTX5	-0.430742	13.1743	-4.35898	2.84535e-05	0.000133115	1.69752
MAPK activated protein kinase 2	MAPKAPK2	no_significant_change	P49137	-0.255351	14.4582	-4.35283	2.8802e-05	0.000134633	1.68741
sperm antigen with calponin homology and coiled-coil domains 1	SPECC1	no_significant_change	Q5M775	0.522258	12.7963	4.34618	2.89015e-05	0.000134986	1.66215
elongator acetyltransferase complex subunit 1	ELP1	no_significant_change	O95163	-0.302678	13.704	-4.33315	2.94865e-05	0.000137603	1.64304
poly(ADP-ribose) polymerase family member 9	PARP9	no_significant_change	Q8IXQ6	-0.460081	14.0477	-4.33253	2.97085e-05	0.000138525	1.62531
sperm antigen with calponin homology and coiled-coil domains 1 like	SPECC1L	no_significant_change	Q69YQ0	0.388467	12.6779	4.33322	2.97781e-05	0.000138734	1.61197
lamin A/C	LMNA	no_significant_change	P02545	0.297467	20.9385	4.32899	2.98296e-05	0.000138859	1.60464
family with sequence similarity 91 member A1	FAM91A1	no_significant_change	Q658Y4	-0.416424	13.4561	-4.33184	3.00957e-05	0.000139981	1.61886
cytochrome c oxidase subunit 5B	COX5B	no_significant_change	P10606	0.574994	17.3495	4.32885	3.01434e-05	0.000140087	1.59842
replication termination factor 2	RTF2	no_significant_change	Q9BY42	-0.316284	12.6844	-4.33422	3.04616e-05	0.000141449	1.60882
galactosidase alpha	GLA	no_significant_change	P06280	0.529216	12.9007	4.33635	3.05497e-05	0.000141741	1.61581
kinesin family member 3A	KIF3A	no_significant_change	Q9Y496	-0.401969	12.6389	-4.33213	3.07127e-05	0.000142379	1.60186
distal membrane arm assembly component 2 like	DMAC2L	no_significant_change	Q99766	0.530896	13.8141	4.3348	3.09127e-05	0.000143188	1.62141
argininosuccinate synthase 1	ASS1	up_regulated	P00966	1.07865	18.9092	4.31948	3.09739e-05	0.000143353	1.57024
p21 (RAC1) activated kinase 1	PAK1	no_significant_change	Q13153	-0.486422	13.3658	-4.32494	3.10879e-05	0.000143762	1.577
caveolae associated protein 1	CAVIN1	up_regulated	Q6NZI2	0.607975	18.8668	4.31557	3.14557e-05	0.000145344	1.55924
RAS p21 protein activator 3	RASA3	no_significant_change	Q14644	0.504901	12.0077	4.33578	3.15403e-05	0.000145614	1.61147
coronin 1C	CORO1C	no_significant_change	Q9ULV4	0.320843	17.0383	4.31428	3.16164e-05	0.000145846	1.55213
RAS like estrogen regulated growth inhibitor	RERG	no_significant_change	Q96A58	0.554775	13.3089	4.33338	3.18359e-05	0.000146738	1.58485
glutamic-oxaloacetic transaminase 2	GOT2	no_significant_change	P00505	0.441614	18.536	4.31057	3.2084e-05	0.00014776	1.54583
transforming growth factor beta induced	TGFBI	up_regulated	Q15582	0.974102	19.3689	4.31025	3.21243e-05	0.000147825	1.53431
ubiquinol-cytochrome c reductase complex III subunit VII	UQCRQ	up_regulated	O14949	0.734639	15.6578	4.31318	3.22289e-05	0.000148184	1.53238
glutathione synthetase	GSS	no_significant_change	P48637	-0.44489	17.2042	-4.30726	3.25052e-05	0.000149333	1.53649
MON2 homolog, regulator of endosome-to-Golgi trafficking	MON2	no_significant_change	Q7Z3U7	-0.262294	13.5269	-4.30349	3.29931e-05	0.00015145	1.5266
CTD nuclear envelope phosphatase 1	CTDNEP1	no_significant_change	O95476	-0.398143	12.6985	-4.33932	3.30311e-05	0.0001515	1.67086
SFT2 domain containing 2	SFT2D2	no_significant_change	O95562	-0.29659	15.1099	-4.30801	3.3058e-05	0.0001515	1.52044
adaptor related protein complex 3 subunit beta 1	AP3B1	no_significant_change	O00203	-0.217103	15.5064	-4.30217	3.31654e-05	0.000151868	1.50948
hydroxysteroid 17-beta dehydrogenase 8	HSD17B8	up_regulated	Q92506	0.623226	15.7653	4.30205	3.35046e-05	0.000153297	1.50275
heterogeneous nuclear ribonucleoprotein K	HNRNPK	no_significant_change	P61978	-0.179902	19.5673	-4.29781	3.37398e-05	0.000154247	1.489
ariadne RBR E3 ubiquitin protein ligase 1	ARIH1	no_significant_change	Q9Y4X5	-0.208124	13.6295	-4.29572	3.45198e-05	0.000157677	1.51774
FtsJ RNA 2'-O-methyltransferase 3	FTSJ3	no_significant_change	Q8IY81	-0.455389	13.6236	-4.29182	3.45462e-05	0.000157677	1.45392
RAB GTPase activating protein 1	RABGAP1	no_significant_change	Q9Y3P9	0.18181	13.7557	4.29261	3.46039e-05	0.000157799	1.46794
armadillo repeat containing 1	ARMC1	no_significant_change	Q9NVT9	0.363922	14.5498	4.29243	3.46293e-05	0.000157799	1.46454
hydroxypyruvate isomerase (putative)	HYI	no_significant_change	Q5T013	-0.512932	12.6805	-4.30146	3.50183e-05	0.000159439	1.4922
oxidation resistance 1	OXR1	no_significant_change	Q8N573	0.390564	12.7917	4.29444	3.50458e-05	0.000159439	1.48912
procollagen-lysine,2-oxoglutarate 5-dioxygenase 1	PLOD1	no_significant_change	Q02809	-0.384441	14.1137	-4.28556	3.57497e-05	0.000162509	1.44043
N-acetylneuraminate synthase	NANS	no_significant_change	Q9NR45	-0.409459	15.4499	-4.28306	3.59278e-05	0.000163187	1.4501
mitogen-activated protein kinase kinase kinase 11	MAP3K11	no_significant_change	Q16584	-0.464023	11.8398	-4.31167	3.599e-05	0.000163337	1.5132
CD9 molecule	CD9	up_regulated	P21926	0.664627	16.1894	4.27649	3.68674e-05	0.000167184	1.40262
hydroxyacid oxidase 2	HAO2	up_regulated	Q9NYQ3	1.13338	15.0199	4.31304	3.70718e-05	0.000167975	1.47303
adaptor related protein complex 1 subunit gamma 1	AP1G1	no_significant_change	O43747	-0.325078	16.3886	-4.27035	3.75883e-05	0.000170178	1.40635
ribosomal protein S3	RPS3	no_significant_change	P23396	-0.168963	18.6695	-4.26797	3.79416e-05	0.000171639	1.38076
coproporphyrinogen oxidase	CPOX	no_significant_change	P36551	-0.352241	13.2417	-4.27468	3.8455e-05	0.000173822	1.41067
N-acetyl-alpha-glucosaminidase	NAGLU	up_regulated	P54802	0.630822	13.9701	4.26211	3.90065e-05	0.000176031	1.35708
leucine rich repeat containing 41	LRRC41	no_significant_change	Q15345	-0.273225	12.6952	-4.26348	3.89818e-05	0.000176031	1.35531
RAB22A, member RAS oncogene family	RAB22A	no_significant_change	Q9UL26	0.377874	14.0754	4.26668	3.90667e-05	0.000176161	1.36482
ALG1 chitobiosyldiphosphodolichol beta-mannosyltransferase	ALG1	no_significant_change	Q9BT22	-0.326714	13.9587	-4.26436	3.92261e-05	0.000176738	1.38349
mitochondrial amidoxime reducing component 2	MTARC2	up_regulated	Q969Z3	0.744836	16.8121	4.25975	3.93676e-05	0.000177233	1.35129
BMS1 ribosome biogenesis factor	BMS1	no_significant_change	Q14692	-0.327115	12.2163	-4.2598	3.95465e-05	0.000177896	1.34495
[truncated: 4,395 more rows]

## Sheet: GO-BP_PC_vs._tumor_&_PC_vs._NAT
	Cluster	condition	change	ID	Description	GeneRatio	BgRatio	pvalue	p.adjust	qvalue	geneID	Count
[truncated: 207 more rows]

[truncated: 12 more sheets: Clust_results, GO-BP_cluster 1, GO-BP cluster 2, limma_PC_vs._NAT_imputed, limma_tumor_vs._NAT_imputed, limma_PC_size_correlation, GO-BP_PC_size_correlation, limma_tumor_vs._NAT, GO-BP_tumor vs. NAT up, GO-BP_tumor vs. NAT down, NAT_PC_tumor_mean_sd_cv, PC_proteins_up_vs_tumor_and_NAT]
